# Supplementary material for: Novel Insights Into N-Glycan Fucosylation and Core Xylosylation in C. reinhardtii
Source: Front Plant Sci. 2020 Jan 15;10:1686. doi: 10.3389/fpls.2019.01686 (PMC6974686; doi:10.3389/fpls.2019.01686)
Supplement: Supplementary file 13 [file DataSheet_1.xls]

## Sheet: Supplemental_Data 1
Supplemental Data 1. Peptides used for protein quantification by PRM.
Peptide quantification results conducted by mass spectrometry and evaluated using Skyline for Man1A, XylT1A, XylT1B and the chloroplast ATPase.
Protein Name	Peptide Sequence	Peptide Modified Sequence	Isotope Label Type	Precursor Mz	File Name	Replicate Name	Sample Name	Total Area Fragment	Condition	Library Dot Product	RatioLightTo15N	Peptide Note
PRTC_Peptide1	SSAAPPPPPR	SSAAPPPPPR	PRTC	493.768	AO_PRM_XylTL_14N_WT_15N_05092018_2.raw	XylTL_14N_WT_15N_05092018_2		129002256		0.8659	#N/A
PRTC_Peptide1	SSAAPPPPPR	SSAAPPPPPR	PRTC	493.768	AO_PRM_XylTL_15N_WT_14N_05092018.raw	XylTL_15N_WT_14N_05092018		130935896		0.8659	#N/A
PRTC_Peptide1	SSAAPPPPPR	SSAAPPPPPR	PRTC	493.768	AO_PRM_FucT_14N_WT_15N_05092018_20180906163315.raw	FucT_14N_WT_15N_05092018_20180906163315		131373712		0.8631	#N/A
PRTC_Peptide1	SSAAPPPPPR	SSAAPPPPPR	PRTC	493.768	AO_PRM_FucT_15N_WT_14N_05092018.raw	FucT_15N_WT_14N_05092018		132484416		0.8642	#N/A
PRTC_Peptide1	SSAAPPPPPR	SSAAPPPPPR	PRTC	493.768	AO_PRM_XX_14N_WT_15N_05092018.raw	XX_14N_WT_15N_05092018		138758512		0.8665	#N/A
PRTC_Peptide1	SSAAPPPPPR	SSAAPPPPPR	PRTC	493.768	AO_PRM_XX_15N_WT_14N_05092018.raw	AO_PRM_XX_15N_WT_14N_05092018		6900838		0.8409	#N/A
PRTC_Peptide1	SSAAPPPPPR	SSAAPPPPPR	PRTC	493.768	AO_PRM_XF_14N_WT_15N_05092018.raw	XF_14N_WT_15N_05092018		125975728		0.8646	#N/A
PRTC_Peptide1	SSAAPPPPPR	SSAAPPPPPR	PRTC	493.768	AO_PRM_XF_15N_WT_14N_05092018.raw	XF_15N_WT_14N_05092018		123588232		0.8641	#N/A
PRTC_Peptide1	SSAAPPPPPR	SSAAPPPPPR	PRTC	493.768	AO_PRM_MXX1_14N_WT_15N_05092018.raw	MXX1_14N_WT_15N_05092018		136212368		0.8655	#N/A
PRTC_Peptide1	SSAAPPPPPR	SSAAPPPPPR	PRTC	493.768	AO_PRM_MXX2_14N_WT_15N_05092018.raw	MXX2_14N_WT_15N_05092018		138256432		0.864	#N/A
PRTC_Peptide1	SSAAPPPPPR	SSAAPPPPPR	PRTC	493.768	AO_PRM_MXF_14N_WT_15N_05092018.raw	MXF_14N_WT_15N_05092018		141996096		0.8646	#N/A
PRTC_Peptide1	SSAAPPPPPR	SSAAPPPPPR	PRTC	493.768	AO_PRM_MXF_15N_WT_14N_05092018.raw	MXF_15N_WT_14N_05092018		111465328		0.8674	#N/A
PRTC_Peptide1	SSAAPPPPPR	SSAAPPPPPR	PRTC	493.768	AO_PRM_XXF_14N_WT_15N_05092018.raw	XXF_14N_WT_15N_05092018		132809288		0.8658	#N/A
PRTC_Peptide1	SSAAPPPPPR	SSAAPPPPPR	PRTC	493.768	AO_PRM_XXF_15N_WT_14N_05092018.raw	XXF_15N_WT_14N_05092018		136964320		0.8678	#N/A
PRTC_Peptide1	SSAAPPPPPR	SSAAPPPPPR	PRTC	493.768	AO_PRM_MXXF_14N_WT_15N_05092018.raw	MXXF_14N_WT_15N_05092018		130428688		0.8628	#N/A
PRTC_Peptide1	SSAAPPPPPR	SSAAPPPPPR	PRTC	493.768	AO_PRM_MXXF_15N_WT_14N_05092018.raw	MXXF_15N_WT_14N_05092018		121031264		0.8697	#N/A
PRTC_Peptide2	GISNEGQNASIK	GISNEGQNASIK	PRTC	613.317	AO_PRM_XylTL_14N_WT_15N_05092018_2.raw	XylTL_14N_WT_15N_05092018_2		60192736		0.9687	#N/A
PRTC_Peptide2	GISNEGQNASIK	GISNEGQNASIK	PRTC	613.317	AO_PRM_XylTL_15N_WT_14N_05092018.raw	XylTL_15N_WT_14N_05092018		58188312		0.9714	#N/A
PRTC_Peptide2	GISNEGQNASIK	GISNEGQNASIK	PRTC	613.317	AO_PRM_FucT_14N_WT_15N_05092018_20180906163315.raw	FucT_14N_WT_15N_05092018_20180906163315		58573688		0.9718	#N/A
PRTC_Peptide2	GISNEGQNASIK	GISNEGQNASIK	PRTC	613.317	AO_PRM_FucT_15N_WT_14N_05092018.raw	FucT_15N_WT_14N_05092018		56269736		0.9717	#N/A
PRTC_Peptide2	GISNEGQNASIK	GISNEGQNASIK	PRTC	613.317	AO_PRM_XX_14N_WT_15N_05092018.raw	XX_14N_WT_15N_05092018		58478188		0.9713	#N/A
PRTC_Peptide2	GISNEGQNASIK	GISNEGQNASIK	PRTC	613.317	AO_PRM_XX_15N_WT_14N_05092018.raw	AO_PRM_XX_15N_WT_14N_05092018		54911096		0.9718	#N/A
PRTC_Peptide2	GISNEGQNASIK	GISNEGQNASIK	PRTC	613.317	AO_PRM_XF_14N_WT_15N_05092018.raw	XF_14N_WT_15N_05092018		57394456		0.9701	#N/A
PRTC_Peptide2	GISNEGQNASIK	GISNEGQNASIK	PRTC	613.317	AO_PRM_XF_15N_WT_14N_05092018.raw	XF_15N_WT_14N_05092018		49683248		0.9791	#N/A
PRTC_Peptide2	GISNEGQNASIK	GISNEGQNASIK	PRTC	613.317	AO_PRM_MXX1_14N_WT_15N_05092018.raw	MXX1_14N_WT_15N_05092018		58627884		0.9752	#N/A
PRTC_Peptide2	GISNEGQNASIK	GISNEGQNASIK	PRTC	613.317	AO_PRM_MXX2_14N_WT_15N_05092018.raw	MXX2_14N_WT_15N_05092018		54287108		0.9763	#N/A
PRTC_Peptide2	GISNEGQNASIK	GISNEGQNASIK	PRTC	613.317	AO_PRM_MXF_14N_WT_15N_05092018.raw	MXF_14N_WT_15N_05092018		58043688		0.9739	#N/A
PRTC_Peptide2	GISNEGQNASIK	GISNEGQNASIK	PRTC	613.317	AO_PRM_MXF_15N_WT_14N_05092018.raw	MXF_15N_WT_14N_05092018		46757400		0.9721	#N/A
PRTC_Peptide2	GISNEGQNASIK	GISNEGQNASIK	PRTC	613.317	AO_PRM_XXF_14N_WT_15N_05092018.raw	XXF_14N_WT_15N_05092018		55071148		0.9714	#N/A
PRTC_Peptide2	GISNEGQNASIK	GISNEGQNASIK	PRTC	613.317	AO_PRM_XXF_15N_WT_14N_05092018.raw	XXF_15N_WT_14N_05092018		58462984		0.9727	#N/A
PRTC_Peptide2	GISNEGQNASIK	GISNEGQNASIK	PRTC	613.317	AO_PRM_MXXF_14N_WT_15N_05092018.raw	MXXF_14N_WT_15N_05092018		55194988		0.9727	#N/A
PRTC_Peptide2	GISNEGQNASIK	GISNEGQNASIK	PRTC	613.317	AO_PRM_MXXF_15N_WT_14N_05092018.raw	MXXF_15N_WT_14N_05092018		49411180		0.97	#N/A
PRTC_Peptide6	TASEFDSAIAQDK	TASEFDSAIAQDK	PRTC	695.832	AO_PRM_XylTL_14N_WT_15N_05092018_2.raw	XylTL_14N_WT_15N_05092018_2		78479968		0.9466	#N/A
PRTC_Peptide6	TASEFDSAIAQDK	TASEFDSAIAQDK	PRTC	695.832	AO_PRM_XylTL_15N_WT_14N_05092018.raw	XylTL_15N_WT_14N_05092018		80003184		0.9476	#N/A
PRTC_Peptide6	TASEFDSAIAQDK	TASEFDSAIAQDK	PRTC	695.832	AO_PRM_FucT_14N_WT_15N_05092018_20180906163315.raw	FucT_14N_WT_15N_05092018_20180906163315		75534480		0.944	#N/A
PRTC_Peptide6	TASEFDSAIAQDK	TASEFDSAIAQDK	PRTC	695.832	AO_PRM_FucT_15N_WT_14N_05092018.raw	FucT_15N_WT_14N_05092018		73205200		0.9437	#N/A
PRTC_Peptide6	TASEFDSAIAQDK	TASEFDSAIAQDK	PRTC	695.832	AO_PRM_XX_14N_WT_15N_05092018.raw	XX_14N_WT_15N_05092018		73680272		0.9467	#N/A
PRTC_Peptide6	TASEFDSAIAQDK	TASEFDSAIAQDK	PRTC	695.832	AO_PRM_XX_15N_WT_14N_05092018.raw	AO_PRM_XX_15N_WT_14N_05092018		70775272		0.9468	#N/A
PRTC_Peptide6	TASEFDSAIAQDK	TASEFDSAIAQDK	PRTC	695.832	AO_PRM_XF_14N_WT_15N_05092018.raw	XF_14N_WT_15N_05092018		73259040		0.9463	#N/A
PRTC_Peptide6	TASEFDSAIAQDK	TASEFDSAIAQDK	PRTC	695.832	AO_PRM_XF_15N_WT_14N_05092018.raw	XF_15N_WT_14N_05092018		65526864		0.9429	#N/A
PRTC_Peptide6	TASEFDSAIAQDK	TASEFDSAIAQDK	PRTC	695.832	AO_PRM_MXX1_14N_WT_15N_05092018.raw	MXX1_14N_WT_15N_05092018		80554832		0.9473	#N/A
PRTC_Peptide6	TASEFDSAIAQDK	TASEFDSAIAQDK	PRTC	695.832	AO_PRM_MXX2_14N_WT_15N_05092018.raw	MXX2_14N_WT_15N_05092018		73552424		0.9445	#N/A
PRTC_Peptide6	TASEFDSAIAQDK	TASEFDSAIAQDK	PRTC	695.832	AO_PRM_MXF_14N_WT_15N_05092018.raw	MXF_14N_WT_15N_05092018		74839704		0.9429	#N/A
PRTC_Peptide6	TASEFDSAIAQDK	TASEFDSAIAQDK	PRTC	695.832	AO_PRM_MXF_15N_WT_14N_05092018.raw	MXF_15N_WT_14N_05092018		63416952		0.9492	#N/A
PRTC_Peptide6	TASEFDSAIAQDK	TASEFDSAIAQDK	PRTC	695.832	AO_PRM_XXF_14N_WT_15N_05092018.raw	XXF_14N_WT_15N_05092018		69468784		0.9466	#N/A
PRTC_Peptide6	TASEFDSAIAQDK	TASEFDSAIAQDK	PRTC	695.832	AO_PRM_XXF_15N_WT_14N_05092018.raw	XXF_15N_WT_14N_05092018		70645728		0.9481	#N/A
PRTC_Peptide6	TASEFDSAIAQDK	TASEFDSAIAQDK	PRTC	695.832	AO_PRM_MXXF_14N_WT_15N_05092018.raw	MXXF_14N_WT_15N_05092018		71008168		0.9453	#N/A
PRTC_Peptide6	TASEFDSAIAQDK	TASEFDSAIAQDK	PRTC	695.832	AO_PRM_MXXF_15N_WT_14N_05092018.raw	MXXF_15N_WT_14N_05092018		63102136		0.948	#N/A
PRTC_Peptide8	ELGQSGVDTYLQTK	ELGQSGVDTYLQTK	PRTC	773.896	AO_PRM_XylTL_14N_WT_15N_05092018_2.raw	XylTL_14N_WT_15N_05092018_2		63789928		0.9447	#N/A
PRTC_Peptide8	ELGQSGVDTYLQTK	ELGQSGVDTYLQTK	PRTC	773.896	AO_PRM_XylTL_15N_WT_14N_05092018.raw	XylTL_15N_WT_14N_05092018		63583584		0.9417	#N/A
PRTC_Peptide8	ELGQSGVDTYLQTK	ELGQSGVDTYLQTK	PRTC	773.896	AO_PRM_FucT_14N_WT_15N_05092018_20180906163315.raw	FucT_14N_WT_15N_05092018_20180906163315		57959004		0.9429	#N/A
PRTC_Peptide8	ELGQSGVDTYLQTK	ELGQSGVDTYLQTK	PRTC	773.896	AO_PRM_FucT_15N_WT_14N_05092018.raw	FucT_15N_WT_14N_05092018		58913000		0.9442	#N/A
PRTC_Peptide8	ELGQSGVDTYLQTK	ELGQSGVDTYLQTK	PRTC	773.896	AO_PRM_XX_14N_WT_15N_05092018.raw	XX_14N_WT_15N_05092018		56974840		0.9439	#N/A
PRTC_Peptide8	ELGQSGVDTYLQTK	ELGQSGVDTYLQTK	PRTC	773.896	AO_PRM_XX_15N_WT_14N_05092018.raw	AO_PRM_XX_15N_WT_14N_05092018		51232296		0.9397	#N/A
PRTC_Peptide8	ELGQSGVDTYLQTK	ELGQSGVDTYLQTK	PRTC	773.896	AO_PRM_XF_14N_WT_15N_05092018.raw	XF_14N_WT_15N_05092018		56433588		0.9424	#N/A
PRTC_Peptide8	ELGQSGVDTYLQTK	ELGQSGVDTYLQTK	PRTC	773.896	AO_PRM_XF_15N_WT_14N_05092018.raw	XF_15N_WT_14N_05092018		59675180		0.9456	#N/A
PRTC_Peptide8	ELGQSGVDTYLQTK	ELGQSGVDTYLQTK	PRTC	773.896	AO_PRM_MXX1_14N_WT_15N_05092018.raw	MXX1_14N_WT_15N_05092018		59136632		0.9426	#N/A
PRTC_Peptide8	ELGQSGVDTYLQTK	ELGQSGVDTYLQTK	PRTC	773.896	AO_PRM_MXX2_14N_WT_15N_05092018.raw	MXX2_14N_WT_15N_05092018		66061960		0.9466	#N/A
PRTC_Peptide8	ELGQSGVDTYLQTK	ELGQSGVDTYLQTK	PRTC	773.896	AO_PRM_MXF_14N_WT_15N_05092018.raw	MXF_14N_WT_15N_05092018		59208488		0.9446	#N/A
PRTC_Peptide8	ELGQSGVDTYLQTK	ELGQSGVDTYLQTK	PRTC	773.896	AO_PRM_MXF_15N_WT_14N_05092018.raw	MXF_15N_WT_14N_05092018		54241648		0.9482	#N/A
PRTC_Peptide8	ELGQSGVDTYLQTK	ELGQSGVDTYLQTK	PRTC	773.896	AO_PRM_XXF_14N_WT_15N_05092018.raw	XXF_14N_WT_15N_05092018		53895520		0.9431	#N/A
PRTC_Peptide8	ELGQSGVDTYLQTK	ELGQSGVDTYLQTK	PRTC	773.896	AO_PRM_XXF_15N_WT_14N_05092018.raw	XXF_15N_WT_14N_05092018		58862444		0.9447	#N/A
PRTC_Peptide8	ELGQSGVDTYLQTK	ELGQSGVDTYLQTK	PRTC	773.896	AO_PRM_MXXF_14N_WT_15N_05092018.raw	MXXF_14N_WT_15N_05092018		58026672		0.9441	#N/A
PRTC_Peptide8	ELGQSGVDTYLQTK	ELGQSGVDTYLQTK	PRTC	773.896	AO_PRM_MXXF_15N_WT_14N_05092018.raw	MXXF_15N_WT_14N_05092018		63550952		0.9469	#N/A
PRTC_Peptide9	GLILVGGYGTR	GLILVGGYGTR	PRTC	558.326	AO_PRM_XylTL_14N_WT_15N_05092018_2.raw	XylTL_14N_WT_15N_05092018_2		182222528		0.9892	#N/A
PRTC_Peptide9	GLILVGGYGTR	GLILVGGYGTR	PRTC	558.326	AO_PRM_XylTL_15N_WT_14N_05092018.raw	XylTL_15N_WT_14N_05092018		175846816		0.9897	#N/A
PRTC_Peptide9	GLILVGGYGTR	GLILVGGYGTR	PRTC	558.326	AO_PRM_FucT_14N_WT_15N_05092018_20180906163315.raw	FucT_14N_WT_15N_05092018_20180906163315		175094304		0.989	#N/A
PRTC_Peptide9	GLILVGGYGTR	GLILVGGYGTR	PRTC	558.326	AO_PRM_FucT_15N_WT_14N_05092018.raw	FucT_15N_WT_14N_05092018		171320368		0.9906	#N/A
PRTC_Peptide9	GLILVGGYGTR	GLILVGGYGTR	PRTC	558.326	AO_PRM_XX_14N_WT_15N_05092018.raw	XX_14N_WT_15N_05092018		158113888		0.9939	#N/A
PRTC_Peptide9	GLILVGGYGTR	GLILVGGYGTR	PRTC	558.326	AO_PRM_XX_15N_WT_14N_05092018.raw	AO_PRM_XX_15N_WT_14N_05092018		163554240		0.9897	#N/A
PRTC_Peptide9	GLILVGGYGTR	GLILVGGYGTR	PRTC	558.326	AO_PRM_XF_14N_WT_15N_05092018.raw	XF_14N_WT_15N_05092018		163519952		0.9881	#N/A
PRTC_Peptide9	GLILVGGYGTR	GLILVGGYGTR	PRTC	558.326	AO_PRM_XF_15N_WT_14N_05092018.raw	XF_15N_WT_14N_05092018		150830688		0.987	#N/A
PRTC_Peptide9	GLILVGGYGTR	GLILVGGYGTR	PRTC	558.326	AO_PRM_MXX1_14N_WT_15N_05092018.raw	MXX1_14N_WT_15N_05092018		169433728		0.9899	#N/A
PRTC_Peptide9	GLILVGGYGTR	GLILVGGYGTR	PRTC	558.326	AO_PRM_MXX2_14N_WT_15N_05092018.raw	MXX2_14N_WT_15N_05092018		183505536		0.9883	#N/A
PRTC_Peptide9	GLILVGGYGTR	GLILVGGYGTR	PRTC	558.326	AO_PRM_MXF_14N_WT_15N_05092018.raw	MXF_14N_WT_15N_05092018		158818032		0.9871	#N/A
PRTC_Peptide9	GLILVGGYGTR	GLILVGGYGTR	PRTC	558.326	AO_PRM_MXF_15N_WT_14N_05092018.raw	MXF_15N_WT_14N_05092018		144027008		0.9914	#N/A
PRTC_Peptide9	GLILVGGYGTR	GLILVGGYGTR	PRTC	558.326	AO_PRM_XXF_14N_WT_15N_05092018.raw	XXF_14N_WT_15N_05092018		139637344		0.9908	#N/A
PRTC_Peptide9	GLILVGGYGTR	GLILVGGYGTR	PRTC	558.326	AO_PRM_XXF_15N_WT_14N_05092018.raw	XXF_15N_WT_14N_05092018		175390064		0.9915	#N/A
PRTC_Peptide9	GLILVGGYGTR	GLILVGGYGTR	PRTC	558.326	AO_PRM_MXXF_14N_WT_15N_05092018.raw	MXXF_14N_WT_15N_05092018		156393424		0.9902	#N/A
PRTC_Peptide9	GLILVGGYGTR	GLILVGGYGTR	PRTC	558.326	AO_PRM_MXXF_15N_WT_14N_05092018.raw	MXXF_15N_WT_14N_05092018		140299936		0.9873	#N/A
PRTC_Peptide12	LTILEELR	LTILEELR	PRTC	498.802	AO_PRM_XylTL_14N_WT_15N_05092018_2.raw	XylTL_14N_WT_15N_05092018_2		109869024		0.9506	#N/A
PRTC_Peptide12	LTILEELR	LTILEELR	PRTC	498.802	AO_PRM_XylTL_15N_WT_14N_05092018.raw	XylTL_15N_WT_14N_05092018		91301376		0.9508	#N/A
PRTC_Peptide12	LTILEELR	LTILEELR	PRTC	498.802	AO_PRM_FucT_14N_WT_15N_05092018_20180906163315.raw	FucT_14N_WT_15N_05092018_20180906163315		84800592		0.9493	#N/A
PRTC_Peptide12	LTILEELR	LTILEELR	PRTC	498.802	AO_PRM_FucT_15N_WT_14N_05092018.raw	FucT_15N_WT_14N_05092018		97185024		0.9494	#N/A
PRTC_Peptide12	LTILEELR	LTILEELR	PRTC	498.802	AO_PRM_XX_14N_WT_15N_05092018.raw	XX_14N_WT_15N_05092018		84298880		0.9496	#N/A
PRTC_Peptide12	LTILEELR	LTILEELR	PRTC	498.802	AO_PRM_XX_15N_WT_14N_05092018.raw	AO_PRM_XX_15N_WT_14N_05092018		88508800		0.9466	#N/A
PRTC_Peptide12	LTILEELR	LTILEELR	PRTC	498.802	AO_PRM_XF_14N_WT_15N_05092018.raw	XF_14N_WT_15N_05092018		88793952		0.9546	#N/A
PRTC_Peptide12	LTILEELR	LTILEELR	PRTC	498.802	AO_PRM_XF_15N_WT_14N_05092018.raw	XF_15N_WT_14N_05092018		86222096		0.9477	#N/A
PRTC_Peptide12	LTILEELR	LTILEELR	PRTC	498.802	AO_PRM_MXX1_14N_WT_15N_05092018.raw	MXX1_14N_WT_15N_05092018		98783656		0.9533	#N/A
PRTC_Peptide12	LTILEELR	LTILEELR	PRTC	498.802	AO_PRM_MXX2_14N_WT_15N_05092018.raw	MXX2_14N_WT_15N_05092018		97790120		0.9484	#N/A
PRTC_Peptide12	LTILEELR	LTILEELR	PRTC	498.802	AO_PRM_MXF_14N_WT_15N_05092018.raw	MXF_14N_WT_15N_05092018		86475856		0.9523	#N/A
PRTC_Peptide12	LTILEELR	LTILEELR	PRTC	498.802	AO_PRM_MXF_15N_WT_14N_05092018.raw	MXF_15N_WT_14N_05092018		78760248		0.9467	#N/A
PRTC_Peptide12	LTILEELR	LTILEELR	PRTC	498.802	AO_PRM_XXF_14N_WT_15N_05092018.raw	XXF_14N_WT_15N_05092018		77440512		0.9492	#N/A
PRTC_Peptide12	LTILEELR	LTILEELR	PRTC	498.802	AO_PRM_XXF_15N_WT_14N_05092018.raw	XXF_15N_WT_14N_05092018		86364032		0.9526	#N/A
PRTC_Peptide12	LTILEELR	LTILEELR	PRTC	498.802	AO_PRM_MXXF_14N_WT_15N_05092018.raw	MXXF_14N_WT_15N_05092018		84800272		0.9524	#N/A
PRTC_Peptide12	LTILEELR	LTILEELR	PRTC	498.802	AO_PRM_MXXF_15N_WT_14N_05092018.raw	MXXF_15N_WT_14N_05092018		71695776		0.9479	#N/A
PRTC_Peptide14	ELASGLSFPVGFK	ELASGLSFPVGFK	PRTC	680.374	AO_PRM_XylTL_14N_WT_15N_05092018_2.raw	XylTL_14N_WT_15N_05092018_2		82485672		0.8899	#N/A
PRTC_Peptide14	ELASGLSFPVGFK	ELASGLSFPVGFK	PRTC	680.374	AO_PRM_XylTL_15N_WT_14N_05092018.raw	XylTL_15N_WT_14N_05092018		77022384		0.8859	#N/A
PRTC_Peptide14	ELASGLSFPVGFK	ELASGLSFPVGFK	PRTC	680.374	AO_PRM_FucT_14N_WT_15N_05092018_20180906163315.raw	FucT_14N_WT_15N_05092018_20180906163315		75994184		0.8879	#N/A
PRTC_Peptide14	ELASGLSFPVGFK	ELASGLSFPVGFK	PRTC	680.374	AO_PRM_FucT_15N_WT_14N_05092018.raw	FucT_15N_WT_14N_05092018		78421664		0.8871	#N/A
PRTC_Peptide14	ELASGLSFPVGFK	ELASGLSFPVGFK	PRTC	680.374	AO_PRM_XX_14N_WT_15N_05092018.raw	XX_14N_WT_15N_05092018		73332280		0.8889	#N/A
PRTC_Peptide14	ELASGLSFPVGFK	ELASGLSFPVGFK	PRTC	680.374	AO_PRM_XX_15N_WT_14N_05092018.raw	AO_PRM_XX_15N_WT_14N_05092018		75584160		0.8846	#N/A
PRTC_Peptide14	ELASGLSFPVGFK	ELASGLSFPVGFK	PRTC	680.374	AO_PRM_XF_14N_WT_15N_05092018.raw	XF_14N_WT_15N_05092018		77696640		0.8868	#N/A
PRTC_Peptide14	ELASGLSFPVGFK	ELASGLSFPVGFK	PRTC	680.374	AO_PRM_XF_15N_WT_14N_05092018.raw	XF_15N_WT_14N_05092018		68753760		0.8851	#N/A
PRTC_Peptide14	ELASGLSFPVGFK	ELASGLSFPVGFK	PRTC	680.374	AO_PRM_MXX1_14N_WT_15N_05092018.raw	MXX1_14N_WT_15N_05092018		84524688		0.8901	#N/A
PRTC_Peptide14	ELASGLSFPVGFK	ELASGLSFPVGFK	PRTC	680.374	AO_PRM_MXX2_14N_WT_15N_05092018.raw	MXX2_14N_WT_15N_05092018		78421936		0.8871	#N/A
PRTC_Peptide14	ELASGLSFPVGFK	ELASGLSFPVGFK	PRTC	680.374	AO_PRM_MXF_14N_WT_15N_05092018.raw	MXF_14N_WT_15N_05092018		80204296		0.8895	#N/A
PRTC_Peptide14	ELASGLSFPVGFK	ELASGLSFPVGFK	PRTC	680.374	AO_PRM_MXF_15N_WT_14N_05092018.raw	MXF_15N_WT_14N_05092018		67238464		0.8868	#N/A
PRTC_Peptide14	ELASGLSFPVGFK	ELASGLSFPVGFK	PRTC	680.374	AO_PRM_XXF_14N_WT_15N_05092018.raw	XXF_14N_WT_15N_05092018		69724264		0.8878	#N/A
PRTC_Peptide14	ELASGLSFPVGFK	ELASGLSFPVGFK	PRTC	680.374	AO_PRM_XXF_15N_WT_14N_05092018.raw	XXF_15N_WT_14N_05092018		100610560		0.8869	#N/A
PRTC_Peptide14	ELASGLSFPVGFK	ELASGLSFPVGFK	PRTC	680.374	AO_PRM_MXXF_14N_WT_15N_05092018.raw	MXXF_14N_WT_15N_05092018		77162680		0.8885	#N/A
PRTC_Peptide14	ELASGLSFPVGFK	ELASGLSFPVGFK	PRTC	680.374	AO_PRM_MXXF_15N_WT_14N_05092018.raw	MXXF_15N_WT_14N_05092018		64332624		0.8878	#N/A
PRTC_Peptide15	LSSEAPALFQFDLK	LSSEAPALFQFDLK	PRTC	787.421	AO_PRM_XylTL_14N_WT_15N_05092018_2.raw	XylTL_14N_WT_15N_05092018_2		14614479		0.9313	#N/A
PRTC_Peptide15	LSSEAPALFQFDLK	LSSEAPALFQFDLK	PRTC	787.421	AO_PRM_XylTL_15N_WT_14N_05092018.raw	XylTL_15N_WT_14N_05092018		12922450		0.9292	#N/A
PRTC_Peptide15	LSSEAPALFQFDLK	LSSEAPALFQFDLK	PRTC	787.421	AO_PRM_FucT_14N_WT_15N_05092018_20180906163315.raw	FucT_14N_WT_15N_05092018_20180906163315		11978091		0.9323	#N/A
PRTC_Peptide15	LSSEAPALFQFDLK	LSSEAPALFQFDLK	PRTC	787.421	AO_PRM_FucT_15N_WT_14N_05092018.raw	FucT_15N_WT_14N_05092018		14639524		0.9306	#N/A
PRTC_Peptide15	LSSEAPALFQFDLK	LSSEAPALFQFDLK	PRTC	787.421	AO_PRM_XX_14N_WT_15N_05092018.raw	XX_14N_WT_15N_05092018		11999162		0.9341	#N/A
PRTC_Peptide15	LSSEAPALFQFDLK	LSSEAPALFQFDLK	PRTC	787.421	AO_PRM_XX_15N_WT_14N_05092018.raw	AO_PRM_XX_15N_WT_14N_05092018		13490481		0.928	#N/A
PRTC_Peptide15	LSSEAPALFQFDLK	LSSEAPALFQFDLK	PRTC	787.421	AO_PRM_XF_14N_WT_15N_05092018.raw	XF_14N_WT_15N_05092018		12516360		0.9307	#N/A
PRTC_Peptide15	LSSEAPALFQFDLK	LSSEAPALFQFDLK	PRTC	787.421	AO_PRM_XF_15N_WT_14N_05092018.raw	XF_15N_WT_14N_05092018		12155798		0.9289	#N/A
PRTC_Peptide15	LSSEAPALFQFDLK	LSSEAPALFQFDLK	PRTC	787.421	AO_PRM_MXX1_14N_WT_15N_05092018.raw	MXX1_14N_WT_15N_05092018		13971176		0.9317	#N/A
PRTC_Peptide15	LSSEAPALFQFDLK	LSSEAPALFQFDLK	PRTC	787.421	AO_PRM_MXX2_14N_WT_15N_05092018.raw	MXX2_14N_WT_15N_05092018		9955874		0.9291	#N/A
PRTC_Peptide15	LSSEAPALFQFDLK	LSSEAPALFQFDLK	PRTC	787.421	AO_PRM_MXF_14N_WT_15N_05092018.raw	MXF_14N_WT_15N_05092018		13922595		0.9352	#N/A
PRTC_Peptide15	LSSEAPALFQFDLK	LSSEAPALFQFDLK	PRTC	787.421	AO_PRM_MXF_15N_WT_14N_05092018.raw	MXF_15N_WT_14N_05092018		11096379		0.9302	#N/A
PRTC_Peptide15	LSSEAPALFQFDLK	LSSEAPALFQFDLK	PRTC	787.421	AO_PRM_XXF_14N_WT_15N_05092018.raw	XXF_14N_WT_15N_05092018		11166929		0.9313	#N/A
PRTC_Peptide15	LSSEAPALFQFDLK	LSSEAPALFQFDLK	PRTC	787.421	AO_PRM_XXF_15N_WT_14N_05092018.raw	XXF_15N_WT_14N_05092018		19132270		0.9295	#N/A
PRTC_Peptide15	LSSEAPALFQFDLK	LSSEAPALFQFDLK	PRTC	787.421	AO_PRM_MXXF_14N_WT_15N_05092018.raw	MXXF_14N_WT_15N_05092018		12790023		0.9306	#N/A
PRTC_Peptide15	LSSEAPALFQFDLK	LSSEAPALFQFDLK	PRTC	787.421	AO_PRM_MXXF_15N_WT_14N_05092018.raw	MXXF_15N_WT_14N_05092018		11277837		0.9269	#N/A
Cre02.g116750.t1.1|{ATP1A}|Mitochondrial	TGQIVNVPVGPGTLGR	TGQIVNVPVGPGTLGR	light	782.944	AO_PRM_XylTL_14N_WT_15N_05092018_2.raw	XylTL_14N_WT_15N_05092018_2		194728496		0.9591	1.9261
Cre02.g116750.t1.1|{ATP1A}|Mitochondrial	TGQIVNVPVGPGTLGR	TGQIVNVPVGPGTLGR	light	782.944	AO_PRM_XylTL_15N_WT_14N_05092018.raw	XylTL_15N_WT_14N_05092018		122580360		0.9571	0.7046
Cre02.g116750.t1.1|{ATP1A}|Mitochondrial	TGQIVNVPVGPGTLGR	TGQIVNVPVGPGTLGR	light	782.944	AO_PRM_FucT_14N_WT_15N_05092018_20180906163315.raw	FucT_14N_WT_15N_05092018_20180906163315		188053312		0.959	2.4879
Cre02.g116750.t1.1|{ATP1A}|Mitochondrial	TGQIVNVPVGPGTLGR	TGQIVNVPVGPGTLGR	light	782.944	AO_PRM_FucT_15N_WT_14N_05092018.raw	FucT_15N_WT_14N_05092018		109948152		0.9578	0.5831
Cre02.g116750.t1.1|{ATP1A}|Mitochondrial	TGQIVNVPVGPGTLGR	TGQIVNVPVGPGTLGR	light	782.944	AO_PRM_XX_14N_WT_15N_05092018.raw	XX_14N_WT_15N_05092018		113030184		0.9593	1.097
Cre02.g116750.t1.1|{ATP1A}|Mitochondrial	TGQIVNVPVGPGTLGR	TGQIVNVPVGPGTLGR	light	782.944	AO_PRM_XX_15N_WT_14N_05092018.raw	AO_PRM_XX_15N_WT_14N_05092018		129436392		0.9557	0.6743
Cre02.g116750.t1.1|{ATP1A}|Mitochondrial	TGQIVNVPVGPGTLGR	TGQIVNVPVGPGTLGR	light	782.944	AO_PRM_XF_14N_WT_15N_05092018.raw	XF_14N_WT_15N_05092018		174332192		0.9581	1.7349
Cre02.g116750.t1.1|{ATP1A}|Mitochondrial	TGQIVNVPVGPGTLGR	TGQIVNVPVGPGTLGR	light	782.944	AO_PRM_XF_15N_WT_14N_05092018.raw	XF_15N_WT_14N_05092018		125427232		0.9564	0.6393
Cre02.g116750.t1.1|{ATP1A}|Mitochondrial	TGQIVNVPVGPGTLGR	TGQIVNVPVGPGTLGR	light	782.944	AO_PRM_MXX1_14N_WT_15N_05092018.raw	MXX1_14N_WT_15N_05092018		90148576		0.958	1.0186
Cre02.g116750.t1.1|{ATP1A}|Mitochondrial	TGQIVNVPVGPGTLGR	TGQIVNVPVGPGTLGR	light	782.944	AO_PRM_MXX2_14N_WT_15N_05092018.raw	MXX2_14N_WT_15N_05092018		149573984		0.9586	1.6012
Cre02.g116750.t1.1|{ATP1A}|Mitochondrial	TGQIVNVPVGPGTLGR	TGQIVNVPVGPGTLGR	light	782.944	AO_PRM_MXF_14N_WT_15N_05092018.raw	MXF_14N_WT_15N_05092018		120313600		0.9564	1.5818
Cre02.g116750.t1.1|{ATP1A}|Mitochondrial	TGQIVNVPVGPGTLGR	TGQIVNVPVGPGTLGR	light	782.944	AO_PRM_MXF_15N_WT_14N_05092018.raw	MXF_15N_WT_14N_05092018		123901184		0.9557	0.6599
Cre02.g116750.t1.1|{ATP1A}|Mitochondrial	TGQIVNVPVGPGTLGR	TGQIVNVPVGPGTLGR	light	782.944	AO_PRM_XXF_14N_WT_15N_05092018.raw	XXF_14N_WT_15N_05092018		142088592		0.9588	1.567
Cre02.g116750.t1.1|{ATP1A}|Mitochondrial	TGQIVNVPVGPGTLGR	TGQIVNVPVGPGTLGR	light	782.944	AO_PRM_XXF_15N_WT_14N_05092018.raw	XXF_15N_WT_14N_05092018		90425448		0.9564	0.8282
Cre02.g116750.t1.1|{ATP1A}|Mitochondrial	TGQIVNVPVGPGTLGR	TGQIVNVPVGPGTLGR	light	782.944	AO_PRM_MXXF_14N_WT_15N_05092018.raw	MXXF_14N_WT_15N_05092018		146050864		0.9557	1.5238
Cre02.g116750.t1.1|{ATP1A}|Mitochondrial	TGQIVNVPVGPGTLGR	TGQIVNVPVGPGTLGR	light	782.944	AO_PRM_MXXF_15N_WT_14N_05092018.raw	MXXF_15N_WT_14N_05092018		115301376		0.9597	0.66
Cre02.g116750.t1.1|{ATP1A}|Mitochondrial	TGQIVNVPVGPGTLGR	TGQIVNVPVGPGTLGR	15N	793.413	AO_PRM_XylTL_14N_WT_15N_05092018_2.raw	XylTL_14N_WT_15N_05092018_2		101102384		0.9599	1.9261
Cre02.g116750.t1.1|{ATP1A}|Mitochondrial	TGQIVNVPVGPGTLGR	TGQIVNVPVGPGTLGR	15N	793.413	AO_PRM_XylTL_15N_WT_14N_05092018.raw	XylTL_15N_WT_14N_05092018		173973040		0.9579	0.7046
Cre02.g116750.t1.1|{ATP1A}|Mitochondrial	TGQIVNVPVGPGTLGR	TGQIVNVPVGPGTLGR	15N	793.413	AO_PRM_FucT_14N_WT_15N_05092018_20180906163315.raw	FucT_14N_WT_15N_05092018_20180906163315		75586304		0.9578	2.4879
Cre02.g116750.t1.1|{ATP1A}|Mitochondrial	TGQIVNVPVGPGTLGR	TGQIVNVPVGPGTLGR	15N	793.413	AO_PRM_FucT_15N_WT_14N_05092018.raw	FucT_15N_WT_14N_05092018		188566176		0.9586	0.5831
Cre02.g116750.t1.1|{ATP1A}|Mitochondrial	TGQIVNVPVGPGTLGR	TGQIVNVPVGPGTLGR	15N	793.413	AO_PRM_XX_14N_WT_15N_05092018.raw	XX_14N_WT_15N_05092018		103039944		0.9589	1.097
Cre02.g116750.t1.1|{ATP1A}|Mitochondrial	TGQIVNVPVGPGTLGR	TGQIVNVPVGPGTLGR	15N	793.413	AO_PRM_XX_15N_WT_14N_05092018.raw	AO_PRM_XX_15N_WT_14N_05092018		191946480		0.958	0.6743
Cre02.g116750.t1.1|{ATP1A}|Mitochondrial	TGQIVNVPVGPGTLGR	TGQIVNVPVGPGTLGR	15N	793.413	AO_PRM_XF_14N_WT_15N_05092018.raw	XF_14N_WT_15N_05092018		100487928		0.9583	1.7349
Cre02.g116750.t1.1|{ATP1A}|Mitochondrial	TGQIVNVPVGPGTLGR	TGQIVNVPVGPGTLGR	15N	793.413	AO_PRM_XF_15N_WT_14N_05092018.raw	XF_15N_WT_14N_05092018		196185456		0.9567	0.6393
Cre02.g116750.t1.1|{ATP1A}|Mitochondrial	TGQIVNVPVGPGTLGR	TGQIVNVPVGPGTLGR	15N	793.413	AO_PRM_MXX1_14N_WT_15N_05092018.raw	MXX1_14N_WT_15N_05092018		88504728		0.9566	1.0186
Cre02.g116750.t1.1|{ATP1A}|Mitochondrial	TGQIVNVPVGPGTLGR	TGQIVNVPVGPGTLGR	15N	793.413	AO_PRM_MXX2_14N_WT_15N_05092018.raw	MXX2_14N_WT_15N_05092018		93413168		0.9614	1.6012
Cre02.g116750.t1.1|{ATP1A}|Mitochondrial	TGQIVNVPVGPGTLGR	TGQIVNVPVGPGTLGR	15N	793.413	AO_PRM_MXF_14N_WT_15N_05092018.raw	MXF_14N_WT_15N_05092018		76059480		0.9605	1.5818
Cre02.g116750.t1.1|{ATP1A}|Mitochondrial	TGQIVNVPVGPGTLGR	TGQIVNVPVGPGTLGR	15N	793.413	AO_PRM_MXF_15N_WT_14N_05092018.raw	MXF_15N_WT_14N_05092018		187765536		0.9597	0.6599
Cre02.g116750.t1.1|{ATP1A}|Mitochondrial	TGQIVNVPVGPGTLGR	TGQIVNVPVGPGTLGR	15N	793.413	AO_PRM_XXF_14N_WT_15N_05092018.raw	XXF_14N_WT_15N_05092018		90674952		0.9588	1.567
Cre02.g116750.t1.1|{ATP1A}|Mitochondrial	TGQIVNVPVGPGTLGR	TGQIVNVPVGPGTLGR	15N	793.413	AO_PRM_XXF_15N_WT_14N_05092018.raw	XXF_15N_WT_14N_05092018		109183640		0.9606	0.8282
Cre02.g116750.t1.1|{ATP1A}|Mitochondrial	TGQIVNVPVGPGTLGR	TGQIVNVPVGPGTLGR	15N	793.413	AO_PRM_MXXF_14N_WT_15N_05092018.raw	MXXF_14N_WT_15N_05092018		95849080		0.9577	1.5238
Cre02.g116750.t1.1|{ATP1A}|Mitochondrial	TGQIVNVPVGPGTLGR	TGQIVNVPVGPGTLGR	15N	793.413	AO_PRM_MXXF_15N_WT_14N_05092018.raw	MXXF_15N_WT_14N_05092018		174704016		0.9577	0.66
Cre02.g116750.t1.1|{ATP1A}|Mitochondrial	VVDALGQPIDGK	VVDALGQPIDGK	light	606.335	AO_PRM_XylTL_14N_WT_15N_05092018_2.raw	XylTL_14N_WT_15N_05092018_2		157122304		0.9278	1.6754
Cre02.g116750.t1.1|{ATP1A}|Mitochondrial	VVDALGQPIDGK	VVDALGQPIDGK	light	606.335	AO_PRM_XylTL_15N_WT_14N_05092018.raw	XylTL_15N_WT_14N_05092018		116762112		0.9237	0.6129
Cre02.g116750.t1.1|{ATP1A}|Mitochondrial	VVDALGQPIDGK	VVDALGQPIDGK	light	606.335	AO_PRM_FucT_14N_WT_15N_05092018_20180906163315.raw	FucT_14N_WT_15N_05092018_20180906163315		170605088		0.9282	2.1705
Cre02.g116750.t1.1|{ATP1A}|Mitochondrial	VVDALGQPIDGK	VVDALGQPIDGK	light	606.335	AO_PRM_FucT_15N_WT_14N_05092018.raw	FucT_15N_WT_14N_05092018		98333352		0.9241	0.4954
Cre02.g116750.t1.1|{ATP1A}|Mitochondrial	VVDALGQPIDGK	VVDALGQPIDGK	light	606.335	AO_PRM_XX_14N_WT_15N_05092018.raw	XX_14N_WT_15N_05092018		103724568		0.9278	0.9471
Cre02.g116750.t1.1|{ATP1A}|Mitochondrial	VVDALGQPIDGK	VVDALGQPIDGK	light	606.335	AO_PRM_XX_15N_WT_14N_05092018.raw	AO_PRM_XX_15N_WT_14N_05092018		108700384		0.9252	0.6013
Cre02.g116750.t1.1|{ATP1A}|Mitochondrial	VVDALGQPIDGK	VVDALGQPIDGK	light	606.335	AO_PRM_XF_14N_WT_15N_05092018.raw	XF_14N_WT_15N_05092018		142031760		0.927	1.5632
Cre02.g116750.t1.1|{ATP1A}|Mitochondrial	VVDALGQPIDGK	VVDALGQPIDGK	light	606.335	AO_PRM_XF_15N_WT_14N_05092018.raw	XF_15N_WT_14N_05092018		110911824		0.9237	0.578
Cre02.g116750.t1.1|{ATP1A}|Mitochondrial	VVDALGQPIDGK	VVDALGQPIDGK	light	606.335	AO_PRM_MXX1_14N_WT_15N_05092018.raw	MXX1_14N_WT_15N_05092018		90545928		0.9292	0.9802
Cre02.g116750.t1.1|{ATP1A}|Mitochondrial	VVDALGQPIDGK	VVDALGQPIDGK	light	606.335	AO_PRM_MXX2_14N_WT_15N_05092018.raw	MXX2_14N_WT_15N_05092018		111705280		0.9255	1.3098
Cre02.g116750.t1.1|{ATP1A}|Mitochondrial	VVDALGQPIDGK	VVDALGQPIDGK	light	606.335	AO_PRM_MXF_14N_WT_15N_05092018.raw	MXF_14N_WT_15N_05092018		103221336		0.929	1.3736
Cre02.g116750.t1.1|{ATP1A}|Mitochondrial	VVDALGQPIDGK	VVDALGQPIDGK	light	606.335	AO_PRM_MXF_15N_WT_14N_05092018.raw	MXF_15N_WT_14N_05092018		105733584		0.9283	0.5512
Cre02.g116750.t1.1|{ATP1A}|Mitochondrial	VVDALGQPIDGK	VVDALGQPIDGK	light	606.335	AO_PRM_XXF_14N_WT_15N_05092018.raw	XXF_14N_WT_15N_05092018		129514912		0.9282	1.3742
Cre02.g116750.t1.1|{ATP1A}|Mitochondrial	VVDALGQPIDGK	VVDALGQPIDGK	light	606.335	AO_PRM_XXF_15N_WT_14N_05092018.raw	XXF_15N_WT_14N_05092018		92066984		0.9266	0.7408
Cre02.g116750.t1.1|{ATP1A}|Mitochondrial	VVDALGQPIDGK	VVDALGQPIDGK	light	606.335	AO_PRM_MXXF_14N_WT_15N_05092018.raw	MXXF_14N_WT_15N_05092018		111559168		0.9245	1.4473
Cre02.g116750.t1.1|{ATP1A}|Mitochondrial	VVDALGQPIDGK	VVDALGQPIDGK	light	606.335	AO_PRM_MXXF_15N_WT_14N_05092018.raw	MXXF_15N_WT_14N_05092018		104151424		0.9253	0.5843
Cre02.g116750.t1.1|{ATP1A}|Mitochondrial	VVDALGQPIDGK	VVDALGQPIDGK	15N	613.314	AO_PRM_XylTL_14N_WT_15N_05092018_2.raw	XylTL_14N_WT_15N_05092018_2		93783496		0.9247	1.6754
Cre02.g116750.t1.1|{ATP1A}|Mitochondrial	VVDALGQPIDGK	VVDALGQPIDGK	15N	613.314	AO_PRM_XylTL_15N_WT_14N_05092018.raw	XylTL_15N_WT_14N_05092018		190517536		0.9204	0.6129
Cre02.g116750.t1.1|{ATP1A}|Mitochondrial	VVDALGQPIDGK	VVDALGQPIDGK	15N	613.314	AO_PRM_FucT_14N_WT_15N_05092018_20180906163315.raw	FucT_14N_WT_15N_05092018_20180906163315		78602400		0.9237	2.1705
Cre02.g116750.t1.1|{ATP1A}|Mitochondrial	VVDALGQPIDGK	VVDALGQPIDGK	15N	613.314	AO_PRM_FucT_15N_WT_14N_05092018.raw	FucT_15N_WT_14N_05092018		198479344		0.9227	0.4954
Cre02.g116750.t1.1|{ATP1A}|Mitochondrial	VVDALGQPIDGK	VVDALGQPIDGK	15N	613.314	AO_PRM_XX_14N_WT_15N_05092018.raw	XX_14N_WT_15N_05092018		109513312		0.9255	0.9471
Cre02.g116750.t1.1|{ATP1A}|Mitochondrial	VVDALGQPIDGK	VVDALGQPIDGK	15N	613.314	AO_PRM_XX_15N_WT_14N_05092018.raw	AO_PRM_XX_15N_WT_14N_05092018		180766272		0.922	0.6013
Cre02.g116750.t1.1|{ATP1A}|Mitochondrial	VVDALGQPIDGK	VVDALGQPIDGK	15N	613.314	AO_PRM_XF_14N_WT_15N_05092018.raw	XF_14N_WT_15N_05092018		90858408		0.923	1.5632
Cre02.g116750.t1.1|{ATP1A}|Mitochondrial	VVDALGQPIDGK	VVDALGQPIDGK	15N	613.314	AO_PRM_XF_15N_WT_14N_05092018.raw	XF_15N_WT_14N_05092018		191876544		0.9241	0.578
Cre02.g116750.t1.1|{ATP1A}|Mitochondrial	VVDALGQPIDGK	VVDALGQPIDGK	15N	613.314	AO_PRM_MXX1_14N_WT_15N_05092018.raw	MXX1_14N_WT_15N_05092018		92377136		0.926	0.9802
Cre02.g116750.t1.1|{ATP1A}|Mitochondrial	VVDALGQPIDGK	VVDALGQPIDGK	15N	613.314	AO_PRM_MXX2_14N_WT_15N_05092018.raw	MXX2_14N_WT_15N_05092018		85287128		0.9284	1.3098
Cre02.g116750.t1.1|{ATP1A}|Mitochondrial	VVDALGQPIDGK	VVDALGQPIDGK	15N	613.314	AO_PRM_MXF_14N_WT_15N_05092018.raw	MXF_14N_WT_15N_05092018		75147768		0.9261	1.3736
Cre02.g116750.t1.1|{ATP1A}|Mitochondrial	VVDALGQPIDGK	VVDALGQPIDGK	15N	613.314	AO_PRM_MXF_15N_WT_14N_05092018.raw	MXF_15N_WT_14N_05092018		191813888		0.9248	0.5512
Cre02.g116750.t1.1|{ATP1A}|Mitochondrial	VVDALGQPIDGK	VVDALGQPIDGK	15N	613.314	AO_PRM_XXF_14N_WT_15N_05092018.raw	XXF_14N_WT_15N_05092018		94245656		0.925	1.3742
Cre02.g116750.t1.1|{ATP1A}|Mitochondrial	VVDALGQPIDGK	VVDALGQPIDGK	15N	613.314	AO_PRM_XXF_15N_WT_14N_05092018.raw	XXF_15N_WT_14N_05092018		124275328		0.9287	0.7408
Cre02.g116750.t1.1|{ATP1A}|Mitochondrial	VVDALGQPIDGK	VVDALGQPIDGK	15N	613.314	AO_PRM_MXXF_14N_WT_15N_05092018.raw	MXXF_14N_WT_15N_05092018		77078736		0.9262	1.4473
Cre02.g116750.t1.1|{ATP1A}|Mitochondrial	VVDALGQPIDGK	VVDALGQPIDGK	15N	613.314	AO_PRM_MXXF_15N_WT_14N_05092018.raw	MXXF_15N_WT_14N_05092018		178241264		0.926	0.5843
Cre02.g116750.t1.1|{ATP1A}|Mitochondrial	AVDALVPIGR	AVDALVPIGR	light	505.803	AO_PRM_XylTL_14N_WT_15N_05092018_2.raw	XylTL_14N_WT_15N_05092018_2		203861536		0.961	1.89
Cre02.g116750.t1.1|{ATP1A}|Mitochondrial	AVDALVPIGR	AVDALVPIGR	light	505.803	AO_PRM_XylTL_15N_WT_14N_05092018.raw	XylTL_15N_WT_14N_05092018		133564424		0.9581	0.696
Cre02.g116750.t1.1|{ATP1A}|Mitochondrial	AVDALVPIGR	AVDALVPIGR	light	505.803	AO_PRM_FucT_14N_WT_15N_05092018_20180906163315.raw	FucT_14N_WT_15N_05092018_20180906163315		212853600		0.9588	2.3803
Cre02.g116750.t1.1|{ATP1A}|Mitochondrial	AVDALVPIGR	AVDALVPIGR	light	505.803	AO_PRM_FucT_15N_WT_14N_05092018.raw	FucT_15N_WT_14N_05092018		125179184		0.9574	0.5647
Cre02.g116750.t1.1|{ATP1A}|Mitochondrial	AVDALVPIGR	AVDALVPIGR	light	505.803	AO_PRM_XX_14N_WT_15N_05092018.raw	XX_14N_WT_15N_05092018		119406840		0.9588	1.0914
Cre02.g116750.t1.1|{ATP1A}|Mitochondrial	AVDALVPIGR	AVDALVPIGR	light	505.803	AO_PRM_XX_15N_WT_14N_05092018.raw	AO_PRM_XX_15N_WT_14N_05092018		138545712		0.9565	0.6664
Cre02.g116750.t1.1|{ATP1A}|Mitochondrial	AVDALVPIGR	AVDALVPIGR	light	505.803	AO_PRM_XF_14N_WT_15N_05092018.raw	XF_14N_WT_15N_05092018		172087664		0.9615	1.6406
Cre02.g116750.t1.1|{ATP1A}|Mitochondrial	AVDALVPIGR	AVDALVPIGR	light	505.803	AO_PRM_XF_15N_WT_14N_05092018.raw	XF_15N_WT_14N_05092018		134297136		0.9555	0.6214
Cre02.g116750.t1.1|{ATP1A}|Mitochondrial	AVDALVPIGR	AVDALVPIGR	light	505.803	AO_PRM_MXX1_14N_WT_15N_05092018.raw	MXX1_14N_WT_15N_05092018		103825576		0.958	0.9678
Cre02.g116750.t1.1|{ATP1A}|Mitochondrial	AVDALVPIGR	AVDALVPIGR	light	505.803	AO_PRM_MXX2_14N_WT_15N_05092018.raw	MXX2_14N_WT_15N_05092018		166653184		0.9578	1.5298
Cre02.g116750.t1.1|{ATP1A}|Mitochondrial	AVDALVPIGR	AVDALVPIGR	light	505.803	AO_PRM_MXF_14N_WT_15N_05092018.raw	MXF_14N_WT_15N_05092018		119000600		0.9582	1.4439
Cre02.g116750.t1.1|{ATP1A}|Mitochondrial	AVDALVPIGR	AVDALVPIGR	light	505.803	AO_PRM_MXF_15N_WT_14N_05092018.raw	MXF_15N_WT_14N_05092018		136971968		0.9596	0.6363
Cre02.g116750.t1.1|{ATP1A}|Mitochondrial	AVDALVPIGR	AVDALVPIGR	light	505.803	AO_PRM_XXF_14N_WT_15N_05092018.raw	XXF_14N_WT_15N_05092018		146614704		0.9619	1.5205
Cre02.g116750.t1.1|{ATP1A}|Mitochondrial	AVDALVPIGR	AVDALVPIGR	light	505.803	AO_PRM_XXF_15N_WT_14N_05092018.raw	XXF_15N_WT_14N_05092018		110334744		0.9588	0.8343
Cre02.g116750.t1.1|{ATP1A}|Mitochondrial	AVDALVPIGR	AVDALVPIGR	light	505.803	AO_PRM_MXXF_14N_WT_15N_05092018.raw	MXXF_14N_WT_15N_05092018		147226512		0.9616	1.4796
Cre02.g116750.t1.1|{ATP1A}|Mitochondrial	AVDALVPIGR	AVDALVPIGR	light	505.803	AO_PRM_MXXF_15N_WT_14N_05092018.raw	MXXF_15N_WT_14N_05092018		117747488		0.9574	0.6488
Cre02.g116750.t1.1|{ATP1A}|Mitochondrial	AVDALVPIGR	AVDALVPIGR	15N	512.284	AO_PRM_XylTL_14N_WT_15N_05092018_2.raw	XylTL_14N_WT_15N_05092018_2		107864704		0.9539	1.89
Cre02.g116750.t1.1|{ATP1A}|Mitochondrial	AVDALVPIGR	AVDALVPIGR	15N	512.284	AO_PRM_XylTL_15N_WT_14N_05092018.raw	XylTL_15N_WT_14N_05092018		191901472		0.9536	0.696
Cre02.g116750.t1.1|{ATP1A}|Mitochondrial	AVDALVPIGR	AVDALVPIGR	15N	512.284	AO_PRM_FucT_14N_WT_15N_05092018_20180906163315.raw	FucT_14N_WT_15N_05092018_20180906163315		89424864		0.9574	2.3803
Cre02.g116750.t1.1|{ATP1A}|Mitochondrial	AVDALVPIGR	AVDALVPIGR	15N	512.284	AO_PRM_FucT_15N_WT_14N_05092018.raw	FucT_15N_WT_14N_05092018		221670080		0.954	0.5647
Cre02.g116750.t1.1|{ATP1A}|Mitochondrial	AVDALVPIGR	AVDALVPIGR	15N	512.284	AO_PRM_XX_14N_WT_15N_05092018.raw	XX_14N_WT_15N_05092018		109410680		0.9581	1.0914
Cre02.g116750.t1.1|{ATP1A}|Mitochondrial	AVDALVPIGR	AVDALVPIGR	15N	512.284	AO_PRM_XX_15N_WT_14N_05092018.raw	AO_PRM_XX_15N_WT_14N_05092018		207903904		0.9533	0.6664
Cre02.g116750.t1.1|{ATP1A}|Mitochondrial	AVDALVPIGR	AVDALVPIGR	15N	512.284	AO_PRM_XF_14N_WT_15N_05092018.raw	XF_14N_WT_15N_05092018		104890192		0.9547	1.6406
Cre02.g116750.t1.1|{ATP1A}|Mitochondrial	AVDALVPIGR	AVDALVPIGR	15N	512.284	AO_PRM_XF_15N_WT_14N_05092018.raw	XF_15N_WT_14N_05092018		216114112		0.9526	0.6214
Cre02.g116750.t1.1|{ATP1A}|Mitochondrial	AVDALVPIGR	AVDALVPIGR	15N	512.284	AO_PRM_MXX1_14N_WT_15N_05092018.raw	MXX1_14N_WT_15N_05092018		107276928		0.9553	0.9678
Cre02.g116750.t1.1|{ATP1A}|Mitochondrial	AVDALVPIGR	AVDALVPIGR	15N	512.284	AO_PRM_MXX2_14N_WT_15N_05092018.raw	MXX2_14N_WT_15N_05092018		108940824		0.955	1.5298
Cre02.g116750.t1.1|{ATP1A}|Mitochondrial	AVDALVPIGR	AVDALVPIGR	15N	512.284	AO_PRM_MXF_14N_WT_15N_05092018.raw	MXF_14N_WT_15N_05092018		82417672		0.9532	1.4439
Cre02.g116750.t1.1|{ATP1A}|Mitochondrial	AVDALVPIGR	AVDALVPIGR	15N	512.284	AO_PRM_MXF_15N_WT_14N_05092018.raw	MXF_15N_WT_14N_05092018		215260672		0.9562	0.6363
Cre02.g116750.t1.1|{ATP1A}|Mitochondrial	AVDALVPIGR	AVDALVPIGR	15N	512.284	AO_PRM_XXF_14N_WT_15N_05092018.raw	XXF_14N_WT_15N_05092018		96422824		0.9533	1.5205
Cre02.g116750.t1.1|{ATP1A}|Mitochondrial	AVDALVPIGR	AVDALVPIGR	15N	512.284	AO_PRM_XXF_15N_WT_14N_05092018.raw	XXF_15N_WT_14N_05092018		132248368		0.9555	0.8343
Cre02.g116750.t1.1|{ATP1A}|Mitochondrial	AVDALVPIGR	AVDALVPIGR	15N	512.284	AO_PRM_MXXF_14N_WT_15N_05092018.raw	MXXF_14N_WT_15N_05092018		99504824		0.9545	1.4796
Cre02.g116750.t1.1|{ATP1A}|Mitochondrial	AVDALVPIGR	AVDALVPIGR	15N	512.284	AO_PRM_MXXF_15N_WT_14N_05092018.raw	MXXF_15N_WT_14N_05092018		181495552		0.954	0.6488
BK000554.2|DAA00951.1|28269773|TPA_inf:	TAIAVDTILNQK	TAIAVDTILNQK	light	643.869	AO_PRM_XylTL_14N_WT_15N_05092018_2.raw	XylTL_14N_WT_15N_05092018_2		267787280		0.9163	1.2456
BK000554.2|DAA00951.1|28269773|TPA_inf:	TAIAVDTILNQK	TAIAVDTILNQK	light	643.869	AO_PRM_XylTL_15N_WT_14N_05092018.raw	XylTL_15N_WT_14N_05092018		241719920		0.9169	0.9725
BK000554.2|DAA00951.1|28269773|TPA_inf:	TAIAVDTILNQK	TAIAVDTILNQK	light	643.869	AO_PRM_FucT_14N_WT_15N_05092018_20180906163315.raw	FucT_14N_WT_15N_05092018_20180906163315		156587536		0.9129	1.0358
BK000554.2|DAA00951.1|28269773|TPA_inf:	TAIAVDTILNQK	TAIAVDTILNQK	light	643.869	AO_PRM_FucT_15N_WT_14N_05092018.raw	FucT_15N_WT_14N_05092018		201749952		0.9202	1.0656
BK000554.2|DAA00951.1|28269773|TPA_inf:	TAIAVDTILNQK	TAIAVDTILNQK	light	643.869	AO_PRM_XX_14N_WT_15N_05092018.raw	XX_14N_WT_15N_05092018		153477376		0.9162	0.8303
BK000554.2|DAA00951.1|28269773|TPA_inf:	TAIAVDTILNQK	TAIAVDTILNQK	light	643.869	AO_PRM_XX_15N_WT_14N_05092018.raw	AO_PRM_XX_15N_WT_14N_05092018		229611888		0.9185	0.7697
BK000554.2|DAA00951.1|28269773|TPA_inf:	TAIAVDTILNQK	TAIAVDTILNQK	light	643.869	AO_PRM_XF_14N_WT_15N_05092018.raw	XF_14N_WT_15N_05092018		164273792		0.92	0.9801
BK000554.2|DAA00951.1|28269773|TPA_inf:	TAIAVDTILNQK	TAIAVDTILNQK	light	643.869	AO_PRM_XF_15N_WT_14N_05092018.raw	XF_15N_WT_14N_05092018		246044864		0.9189	1.0421
BK000554.2|DAA00951.1|28269773|TPA_inf:	TAIAVDTILNQK	TAIAVDTILNQK	light	643.869	AO_PRM_MXX1_14N_WT_15N_05092018.raw	MXX1_14N_WT_15N_05092018		116386792		0.9211	0.665
BK000554.2|DAA00951.1|28269773|TPA_inf:	TAIAVDTILNQK	TAIAVDTILNQK	light	643.869	AO_PRM_MXX2_14N_WT_15N_05092018.raw	MXX2_14N_WT_15N_05092018		179970432		0.9219	1.0652
BK000554.2|DAA00951.1|28269773|TPA_inf:	TAIAVDTILNQK	TAIAVDTILNQK	light	643.869	AO_PRM_MXF_14N_WT_15N_05092018.raw	MXF_14N_WT_15N_05092018		144400624		0.9194	0.9812
BK000554.2|DAA00951.1|28269773|TPA_inf:	TAIAVDTILNQK	TAIAVDTILNQK	light	643.869	AO_PRM_MXF_15N_WT_14N_05092018.raw	MXF_15N_WT_14N_05092018		212759232		0.9171	0.9791
BK000554.2|DAA00951.1|28269773|TPA_inf:	TAIAVDTILNQK	TAIAVDTILNQK	light	643.869	AO_PRM_XXF_14N_WT_15N_05092018.raw	XXF_14N_WT_15N_05092018		183218272		0.9219	1.0515
BK000554.2|DAA00951.1|28269773|TPA_inf:	TAIAVDTILNQK	TAIAVDTILNQK	light	643.869	AO_PRM_XXF_15N_WT_14N_05092018.raw	XXF_15N_WT_14N_05092018		181384960		0.9206	1.1164
BK000554.2|DAA00951.1|28269773|TPA_inf:	TAIAVDTILNQK	TAIAVDTILNQK	light	643.869	AO_PRM_MXXF_14N_WT_15N_05092018.raw	MXXF_14N_WT_15N_05092018		123592744		0.9196	0.8767
BK000554.2|DAA00951.1|28269773|TPA_inf:	TAIAVDTILNQK	TAIAVDTILNQK	light	643.869	AO_PRM_MXXF_15N_WT_14N_05092018.raw	MXXF_15N_WT_14N_05092018		215693408		0.9196	1.2522
BK000554.2|DAA00951.1|28269773|TPA_inf:	TAIAVDTILNQK	TAIAVDTILNQK	15N	651.347	AO_PRM_XylTL_14N_WT_15N_05092018_2.raw	XylTL_14N_WT_15N_05092018_2		214994160		0.9176	1.2456
BK000554.2|DAA00951.1|28269773|TPA_inf:	TAIAVDTILNQK	TAIAVDTILNQK	15N	651.347	AO_PRM_XylTL_15N_WT_14N_05092018.raw	XylTL_15N_WT_14N_05092018		248562240		0.91	0.9725
BK000554.2|DAA00951.1|28269773|TPA_inf:	TAIAVDTILNQK	TAIAVDTILNQK	15N	651.347	AO_PRM_FucT_14N_WT_15N_05092018_20180906163315.raw	FucT_14N_WT_15N_05092018_20180906163315		151182272		0.9181	1.0358
BK000554.2|DAA00951.1|28269773|TPA_inf:	TAIAVDTILNQK	TAIAVDTILNQK	15N	651.347	AO_PRM_FucT_15N_WT_14N_05092018.raw	FucT_15N_WT_14N_05092018		189335664		0.9134	1.0656
BK000554.2|DAA00951.1|28269773|TPA_inf:	TAIAVDTILNQK	TAIAVDTILNQK	15N	651.347	AO_PRM_XX_14N_WT_15N_05092018.raw	XX_14N_WT_15N_05092018		184853888		0.9153	0.8303
BK000554.2|DAA00951.1|28269773|TPA_inf:	TAIAVDTILNQK	TAIAVDTILNQK	15N	651.347	AO_PRM_XX_15N_WT_14N_05092018.raw	AO_PRM_XX_15N_WT_14N_05092018		298325248		0.9131	0.7697
BK000554.2|DAA00951.1|28269773|TPA_inf:	TAIAVDTILNQK	TAIAVDTILNQK	15N	651.347	AO_PRM_XF_14N_WT_15N_05092018.raw	XF_14N_WT_15N_05092018		167614080		0.9152	0.9801
BK000554.2|DAA00951.1|28269773|TPA_inf:	TAIAVDTILNQK	TAIAVDTILNQK	15N	651.347	AO_PRM_XF_15N_WT_14N_05092018.raw	XF_15N_WT_14N_05092018		236103936		0.9149	1.0421
BK000554.2|DAA00951.1|28269773|TPA_inf:	TAIAVDTILNQK	TAIAVDTILNQK	15N	651.347	AO_PRM_MXX1_14N_WT_15N_05092018.raw	MXX1_14N_WT_15N_05092018		175024368		0.9164	0.665
BK000554.2|DAA00951.1|28269773|TPA_inf:	TAIAVDTILNQK	TAIAVDTILNQK	15N	651.347	AO_PRM_MXX2_14N_WT_15N_05092018.raw	MXX2_14N_WT_15N_05092018		168950336		0.9162	1.0652
BK000554.2|DAA00951.1|28269773|TPA_inf:	TAIAVDTILNQK	TAIAVDTILNQK	15N	651.347	AO_PRM_MXF_14N_WT_15N_05092018.raw	MXF_14N_WT_15N_05092018		147167488		0.9162	0.9812
BK000554.2|DAA00951.1|28269773|TPA_inf:	TAIAVDTILNQK	TAIAVDTILNQK	15N	651.347	AO_PRM_MXF_15N_WT_14N_05092018.raw	MXF_15N_WT_14N_05092018		217304416		0.9132	0.9791
BK000554.2|DAA00951.1|28269773|TPA_inf:	TAIAVDTILNQK	TAIAVDTILNQK	15N	651.347	AO_PRM_XXF_14N_WT_15N_05092018.raw	XXF_14N_WT_15N_05092018		174244464		0.917	1.0515
BK000554.2|DAA00951.1|28269773|TPA_inf:	TAIAVDTILNQK	TAIAVDTILNQK	15N	651.347	AO_PRM_XXF_15N_WT_14N_05092018.raw	XXF_15N_WT_14N_05092018		162465840		0.9174	1.1164
BK000554.2|DAA00951.1|28269773|TPA_inf:	TAIAVDTILNQK	TAIAVDTILNQK	15N	651.347	AO_PRM_MXXF_14N_WT_15N_05092018.raw	MXXF_14N_WT_15N_05092018		140973600		0.9164	0.8767
BK000554.2|DAA00951.1|28269773|TPA_inf:	TAIAVDTILNQK	TAIAVDTILNQK	15N	651.347	AO_PRM_MXXF_15N_WT_14N_05092018.raw	MXXF_15N_WT_14N_05092018		172256864		0.9113	1.2522
BK000554.2|DAA00951.1|28269773|TPA_inf:	AYLSGLR	AYLSGLR	light	390.224	AO_PRM_XylTL_14N_WT_15N_05092018_2.raw	XylTL_14N_WT_15N_05092018_2		417770560		0.9703	1.281
BK000554.2|DAA00951.1|28269773|TPA_inf:	AYLSGLR	AYLSGLR	light	390.224	AO_PRM_XylTL_15N_WT_14N_05092018.raw	XylTL_15N_WT_14N_05092018		422640672		0.9704	0.9491
BK000554.2|DAA00951.1|28269773|TPA_inf:	AYLSGLR	AYLSGLR	light	390.224	AO_PRM_FucT_14N_WT_15N_05092018_20180906163315.raw	FucT_14N_WT_15N_05092018_20180906163315		350150144		0.9702	1.1443
BK000554.2|DAA00951.1|28269773|TPA_inf:	AYLSGLR	AYLSGLR	light	390.224	AO_PRM_FucT_15N_WT_14N_05092018.raw	FucT_15N_WT_14N_05092018		401783360		0.9675	1.0734
BK000554.2|DAA00951.1|28269773|TPA_inf:	AYLSGLR	AYLSGLR	light	390.224	AO_PRM_XX_14N_WT_15N_05092018.raw	XX_14N_WT_15N_05092018		299319680		0.9741	0.83
BK000554.2|DAA00951.1|28269773|TPA_inf:	AYLSGLR	AYLSGLR	light	390.224	AO_PRM_XX_15N_WT_14N_05092018.raw	AO_PRM_XX_15N_WT_14N_05092018		422637376		0.966	0.7967
BK000554.2|DAA00951.1|28269773|TPA_inf:	AYLSGLR	AYLSGLR	light	390.224	AO_PRM_XF_14N_WT_15N_05092018.raw	XF_14N_WT_15N_05092018		300085248		0.9717	0.9684
BK000554.2|DAA00951.1|28269773|TPA_inf:	AYLSGLR	AYLSGLR	light	390.224	AO_PRM_XF_15N_WT_14N_05092018.raw	XF_15N_WT_14N_05092018		389489376		0.9663	1.0111
BK000554.2|DAA00951.1|28269773|TPA_inf:	AYLSGLR	AYLSGLR	light	390.224	AO_PRM_MXX1_14N_WT_15N_05092018.raw	MXX1_14N_WT_15N_05092018		211970496		0.9712	0.6753
BK000554.2|DAA00951.1|28269773|TPA_inf:	AYLSGLR	AYLSGLR	light	390.224	AO_PRM_MXX2_14N_WT_15N_05092018.raw	MXX2_14N_WT_15N_05092018		341079616		0.9725	1.0526
BK000554.2|DAA00951.1|28269773|TPA_inf:	AYLSGLR	AYLSGLR	light	390.224	AO_PRM_MXF_14N_WT_15N_05092018.raw	MXF_14N_WT_15N_05092018		247200560		0.9734	0.9181
BK000554.2|DAA00951.1|28269773|TPA_inf:	AYLSGLR	AYLSGLR	light	390.224	AO_PRM_MXF_15N_WT_14N_05092018.raw	MXF_15N_WT_14N_05092018		400735104		0.967	1.0602
BK000554.2|DAA00951.1|28269773|TPA_inf:	AYLSGLR	AYLSGLR	light	390.224	AO_PRM_XXF_14N_WT_15N_05092018.raw	XXF_14N_WT_15N_05092018		364685888		0.9709	1.1089
BK000554.2|DAA00951.1|28269773|TPA_inf:	AYLSGLR	AYLSGLR	light	390.224	AO_PRM_XXF_15N_WT_14N_05092018.raw	XXF_15N_WT_14N_05092018		321145728		0.9636	1.0697
BK000554.2|DAA00951.1|28269773|TPA_inf:	AYLSGLR	AYLSGLR	light	390.224	AO_PRM_MXXF_14N_WT_15N_05092018.raw	MXXF_14N_WT_15N_05092018		273824736		0.9723	0.8698
BK000554.2|DAA00951.1|28269773|TPA_inf:	AYLSGLR	AYLSGLR	light	390.224	AO_PRM_MXXF_15N_WT_14N_05092018.raw	MXXF_15N_WT_14N_05092018		381321728		0.9641	1.2478
BK000554.2|DAA00951.1|28269773|TPA_inf:	AYLSGLR	AYLSGLR	15N	395.209	AO_PRM_XylTL_14N_WT_15N_05092018_2.raw	XylTL_14N_WT_15N_05092018_2		326128960		0.9593	1.281
BK000554.2|DAA00951.1|28269773|TPA_inf:	AYLSGLR	AYLSGLR	15N	395.209	AO_PRM_XylTL_15N_WT_14N_05092018.raw	XylTL_15N_WT_14N_05092018		445288096		0.9643	0.9491
BK000554.2|DAA00951.1|28269773|TPA_inf:	AYLSGLR	AYLSGLR	15N	395.209	AO_PRM_FucT_14N_WT_15N_05092018_20180906163315.raw	FucT_14N_WT_15N_05092018_20180906163315		305994272		0.9586	1.1443
BK000554.2|DAA00951.1|28269773|TPA_inf:	AYLSGLR	AYLSGLR	15N	395.209	AO_PRM_FucT_15N_WT_14N_05092018.raw	FucT_15N_WT_14N_05092018		374300224		0.9633	1.0734
BK000554.2|DAA00951.1|28269773|TPA_inf:	AYLSGLR	AYLSGLR	15N	395.209	AO_PRM_XX_14N_WT_15N_05092018.raw	XX_14N_WT_15N_05092018		360633888		0.9643	0.83
BK000554.2|DAA00951.1|28269773|TPA_inf:	AYLSGLR	AYLSGLR	15N	395.209	AO_PRM_XX_15N_WT_14N_05092018.raw	AO_PRM_XX_15N_WT_14N_05092018		530463872		0.9671	0.7967
BK000554.2|DAA00951.1|28269773|TPA_inf:	AYLSGLR	AYLSGLR	15N	395.209	AO_PRM_XF_14N_WT_15N_05092018.raw	XF_14N_WT_15N_05092018		309870720		0.9593	0.9684
BK000554.2|DAA00951.1|28269773|TPA_inf:	AYLSGLR	AYLSGLR	15N	395.209	AO_PRM_XF_15N_WT_14N_05092018.raw	XF_15N_WT_14N_05092018		385229824		0.9696	1.0111
BK000554.2|DAA00951.1|28269773|TPA_inf:	AYLSGLR	AYLSGLR	15N	395.209	AO_PRM_MXX1_14N_WT_15N_05092018.raw	MXX1_14N_WT_15N_05092018		313890560		0.9595	0.6753
BK000554.2|DAA00951.1|28269773|TPA_inf:	AYLSGLR	AYLSGLR	15N	395.209	AO_PRM_MXX2_14N_WT_15N_05092018.raw	MXX2_14N_WT_15N_05092018		324038208		0.9728	1.0526
BK000554.2|DAA00951.1|28269773|TPA_inf:	AYLSGLR	AYLSGLR	15N	395.209	AO_PRM_MXF_14N_WT_15N_05092018.raw	MXF_14N_WT_15N_05092018		269265344		0.9626	0.9181
BK000554.2|DAA00951.1|28269773|TPA_inf:	AYLSGLR	AYLSGLR	15N	395.209	AO_PRM_MXF_15N_WT_14N_05092018.raw	MXF_15N_WT_14N_05092018		377963904		0.9659	1.0602
BK000554.2|DAA00951.1|28269773|TPA_inf:	AYLSGLR	AYLSGLR	15N	395.209	AO_PRM_XXF_14N_WT_15N_05092018.raw	XXF_14N_WT_15N_05092018		328874464		0.9607	1.1089
BK000554.2|DAA00951.1|28269773|TPA_inf:	AYLSGLR	AYLSGLR	15N	395.209	AO_PRM_XXF_15N_WT_14N_05092018.raw	XXF_15N_WT_14N_05092018		300211424		0.9618	1.0697
BK000554.2|DAA00951.1|28269773|TPA_inf:	AYLSGLR	AYLSGLR	15N	395.209	AO_PRM_MXXF_14N_WT_15N_05092018.raw	MXXF_14N_WT_15N_05092018		314801088		0.971	0.8698
BK000554.2|DAA00951.1|28269773|TPA_inf:	AYLSGLR	AYLSGLR	15N	395.209	AO_PRM_MXXF_15N_WT_14N_05092018.raw	MXXF_15N_WT_14N_05092018		305585152		0.9612	1.2478
BK000554.2|DAA00951.1|28269773|TPA_inf:	STLTFTPEAEGLVK	STLTFTPEAEGLVK	light	746.898	AO_PRM_XylTL_14N_WT_15N_05092018_2.raw	XylTL_14N_WT_15N_05092018_2		315318144		0.9289	1.2646
BK000554.2|DAA00951.1|28269773|TPA_inf:	STLTFTPEAEGLVK	STLTFTPEAEGLVK	light	746.898	AO_PRM_XylTL_15N_WT_14N_05092018.raw	XylTL_15N_WT_14N_05092018		279349984		0.9294	0.9267
BK000554.2|DAA00951.1|28269773|TPA_inf:	STLTFTPEAEGLVK	STLTFTPEAEGLVK	light	746.898	AO_PRM_FucT_14N_WT_15N_05092018_20180906163315.raw	FucT_14N_WT_15N_05092018_20180906163315		192433136		0.9311	1.0864
BK000554.2|DAA00951.1|28269773|TPA_inf:	STLTFTPEAEGLVK	STLTFTPEAEGLVK	light	746.898	AO_PRM_FucT_15N_WT_14N_05092018.raw	FucT_15N_WT_14N_05092018		246721936		0.9312	1.1043
BK000554.2|DAA00951.1|28269773|TPA_inf:	STLTFTPEAEGLVK	STLTFTPEAEGLVK	light	746.898	AO_PRM_XX_14N_WT_15N_05092018.raw	XX_14N_WT_15N_05092018		205357776		0.9293	0.8526
BK000554.2|DAA00951.1|28269773|TPA_inf:	STLTFTPEAEGLVK	STLTFTPEAEGLVK	light	746.898	AO_PRM_XX_15N_WT_14N_05092018.raw	AO_PRM_XX_15N_WT_14N_05092018		255241616		0.9388	0.757
BK000554.2|DAA00951.1|28269773|TPA_inf:	STLTFTPEAEGLVK	STLTFTPEAEGLVK	light	746.898	AO_PRM_XF_14N_WT_15N_05092018.raw	XF_14N_WT_15N_05092018		206424016		0.9289	0.9269
BK000554.2|DAA00951.1|28269773|TPA_inf:	STLTFTPEAEGLVK	STLTFTPEAEGLVK	light	746.898	AO_PRM_XF_15N_WT_14N_05092018.raw	XF_15N_WT_14N_05092018		281764160		0.9282	0.9798
BK000554.2|DAA00951.1|28269773|TPA_inf:	STLTFTPEAEGLVK	STLTFTPEAEGLVK	light	746.898	AO_PRM_MXX1_14N_WT_15N_05092018.raw	MXX1_14N_WT_15N_05092018		142132736		0.9305	0.6629
BK000554.2|DAA00951.1|28269773|TPA_inf:	STLTFTPEAEGLVK	STLTFTPEAEGLVK	light	746.898	AO_PRM_MXX2_14N_WT_15N_05092018.raw	MXX2_14N_WT_15N_05092018		249241536		0.9296	1.0773
BK000554.2|DAA00951.1|28269773|TPA_inf:	STLTFTPEAEGLVK	STLTFTPEAEGLVK	light	746.898	AO_PRM_MXF_14N_WT_15N_05092018.raw	MXF_14N_WT_15N_05092018		151895104		0.9315	0.8864
BK000554.2|DAA00951.1|28269773|TPA_inf:	STLTFTPEAEGLVK	STLTFTPEAEGLVK	light	746.898	AO_PRM_MXF_15N_WT_14N_05092018.raw	MXF_15N_WT_14N_05092018		261819760		0.9297	1.0169
BK000554.2|DAA00951.1|28269773|TPA_inf:	STLTFTPEAEGLVK	STLTFTPEAEGLVK	light	746.898	AO_PRM_XXF_14N_WT_15N_05092018.raw	XXF_14N_WT_15N_05092018		234092992		0.9295	1.0859
BK000554.2|DAA00951.1|28269773|TPA_inf:	STLTFTPEAEGLVK	STLTFTPEAEGLVK	light	746.898	AO_PRM_XXF_15N_WT_14N_05092018.raw	XXF_15N_WT_14N_05092018		207445936		0.9353	1.1149
BK000554.2|DAA00951.1|28269773|TPA_inf:	STLTFTPEAEGLVK	STLTFTPEAEGLVK	light	746.898	AO_PRM_MXXF_14N_WT_15N_05092018.raw	MXXF_14N_WT_15N_05092018		176311856		0.9295	0.8791
BK000554.2|DAA00951.1|28269773|TPA_inf:	STLTFTPEAEGLVK	STLTFTPEAEGLVK	light	746.898	AO_PRM_MXXF_15N_WT_14N_05092018.raw	MXXF_15N_WT_14N_05092018		241405264		0.9281	1.22
BK000554.2|DAA00951.1|28269773|TPA_inf:	STLTFTPEAEGLVK	STLTFTPEAEGLVK	15N	754.376	AO_PRM_XylTL_14N_WT_15N_05092018_2.raw	XylTL_14N_WT_15N_05092018_2		249342400		0.9249	1.2646
BK000554.2|DAA00951.1|28269773|TPA_inf:	STLTFTPEAEGLVK	STLTFTPEAEGLVK	15N	754.376	AO_PRM_XylTL_15N_WT_14N_05092018.raw	XylTL_15N_WT_14N_05092018		301434496		0.9236	0.9267
BK000554.2|DAA00951.1|28269773|TPA_inf:	STLTFTPEAEGLVK	STLTFTPEAEGLVK	15N	754.376	AO_PRM_FucT_14N_WT_15N_05092018_20180906163315.raw	FucT_14N_WT_15N_05092018_20180906163315		177134400		0.9291	1.0864
BK000554.2|DAA00951.1|28269773|TPA_inf:	STLTFTPEAEGLVK	STLTFTPEAEGLVK	15N	754.376	AO_PRM_FucT_15N_WT_14N_05092018.raw	FucT_15N_WT_14N_05092018		223429088		0.938	1.1043
BK000554.2|DAA00951.1|28269773|TPA_inf:	STLTFTPEAEGLVK	STLTFTPEAEGLVK	15N	754.376	AO_PRM_XX_14N_WT_15N_05092018.raw	XX_14N_WT_15N_05092018		240852816		0.9264	0.8526
BK000554.2|DAA00951.1|28269773|TPA_inf:	STLTFTPEAEGLVK	STLTFTPEAEGLVK	15N	754.376	AO_PRM_XX_15N_WT_14N_05092018.raw	AO_PRM_XX_15N_WT_14N_05092018		337181664		0.9351	0.757
BK000554.2|DAA00951.1|28269773|TPA_inf:	STLTFTPEAEGLVK	STLTFTPEAEGLVK	15N	754.376	AO_PRM_XF_14N_WT_15N_05092018.raw	XF_14N_WT_15N_05092018		222696880		0.9276	0.9269
BK000554.2|DAA00951.1|28269773|TPA_inf:	STLTFTPEAEGLVK	STLTFTPEAEGLVK	15N	754.376	AO_PRM_XF_15N_WT_14N_05092018.raw	XF_15N_WT_14N_05092018		287569152		0.927	0.9798
BK000554.2|DAA00951.1|28269773|TPA_inf:	STLTFTPEAEGLVK	STLTFTPEAEGLVK	15N	754.376	AO_PRM_MXX1_14N_WT_15N_05092018.raw	MXX1_14N_WT_15N_05092018		214425296		0.9284	0.6629
BK000554.2|DAA00951.1|28269773|TPA_inf:	STLTFTPEAEGLVK	STLTFTPEAEGLVK	15N	754.376	AO_PRM_MXX2_14N_WT_15N_05092018.raw	MXX2_14N_WT_15N_05092018		231360896		0.9277	1.0773
BK000554.2|DAA00951.1|28269773|TPA_inf:	STLTFTPEAEGLVK	STLTFTPEAEGLVK	15N	754.376	AO_PRM_MXF_14N_WT_15N_05092018.raw	MXF_14N_WT_15N_05092018		171360544		0.93	0.8864
BK000554.2|DAA00951.1|28269773|TPA_inf:	STLTFTPEAEGLVK	STLTFTPEAEGLVK	15N	754.376	AO_PRM_MXF_15N_WT_14N_05092018.raw	MXF_15N_WT_14N_05092018		257470688		0.9285	1.0169
BK000554.2|DAA00951.1|28269773|TPA_inf:	STLTFTPEAEGLVK	STLTFTPEAEGLVK	15N	754.376	AO_PRM_XXF_14N_WT_15N_05092018.raw	XXF_14N_WT_15N_05092018		215568656		0.9269	1.0859
BK000554.2|DAA00951.1|28269773|TPA_inf:	STLTFTPEAEGLVK	STLTFTPEAEGLVK	15N	754.376	AO_PRM_XXF_15N_WT_14N_05092018.raw	XXF_15N_WT_14N_05092018		186066624		0.9305	1.1149
BK000554.2|DAA00951.1|28269773|TPA_inf:	STLTFTPEAEGLVK	STLTFTPEAEGLVK	15N	754.376	AO_PRM_MXXF_14N_WT_15N_05092018.raw	MXXF_14N_WT_15N_05092018		200557200		0.9303	0.8791
BK000554.2|DAA00951.1|28269773|TPA_inf:	STLTFTPEAEGLVK	STLTFTPEAEGLVK	15N	754.376	AO_PRM_MXXF_15N_WT_14N_05092018.raw	MXXF_15N_WT_14N_05092018		197873872		0.9232	1.22
BK000554.2|DAA00951.1|28269773|TPA_inf:	QAINEYLEEFK	QAINEYLEEFK	light	692.343	AO_PRM_XylTL_14N_WT_15N_05092018_2.raw	XylTL_14N_WT_15N_05092018_2		107406112		0.9081	1.294
BK000554.2|DAA00951.1|28269773|TPA_inf:	QAINEYLEEFK	QAINEYLEEFK	light	692.343	AO_PRM_XylTL_15N_WT_14N_05092018.raw	XylTL_15N_WT_14N_05092018		108326432		0.902	0.9566
BK000554.2|DAA00951.1|28269773|TPA_inf:	QAINEYLEEFK	QAINEYLEEFK	light	692.343	AO_PRM_FucT_14N_WT_15N_05092018_20180906163315.raw	FucT_14N_WT_15N_05092018_20180906163315		63415808		0.9086	1.1449
BK000554.2|DAA00951.1|28269773|TPA_inf:	QAINEYLEEFK	QAINEYLEEFK	light	692.343	AO_PRM_FucT_15N_WT_14N_05092018.raw	FucT_15N_WT_14N_05092018		91921632		0.9056	1.0995
BK000554.2|DAA00951.1|28269773|TPA_inf:	QAINEYLEEFK	QAINEYLEEFK	light	692.343	AO_PRM_XX_14N_WT_15N_05092018.raw	XX_14N_WT_15N_05092018		85525744		0.9021	0.8644
BK000554.2|DAA00951.1|28269773|TPA_inf:	QAINEYLEEFK	QAINEYLEEFK	light	692.343	AO_PRM_XX_15N_WT_14N_05092018.raw	AO_PRM_XX_15N_WT_14N_05092018		79552992		0.9053	0.7598
BK000554.2|DAA00951.1|28269773|TPA_inf:	QAINEYLEEFK	QAINEYLEEFK	light	692.343	AO_PRM_XF_14N_WT_15N_05092018.raw	XF_14N_WT_15N_05092018		70190984		0.9073	0.9721
BK000554.2|DAA00951.1|28269773|TPA_inf:	QAINEYLEEFK	QAINEYLEEFK	light	692.343	AO_PRM_XF_15N_WT_14N_05092018.raw	XF_15N_WT_14N_05092018		89863200		0.902	0.9882
BK000554.2|DAA00951.1|28269773|TPA_inf:	QAINEYLEEFK	QAINEYLEEFK	light	692.343	AO_PRM_MXX1_14N_WT_15N_05092018.raw	MXX1_14N_WT_15N_05092018		55094416		0.9032	0.672
BK000554.2|DAA00951.1|28269773|TPA_inf:	QAINEYLEEFK	QAINEYLEEFK	light	692.343	AO_PRM_MXX2_14N_WT_15N_05092018.raw	MXX2_14N_WT_15N_05092018		58851988		0.9049	1.014
BK000554.2|DAA00951.1|28269773|TPA_inf:	QAINEYLEEFK	QAINEYLEEFK	light	692.343	AO_PRM_MXF_14N_WT_15N_05092018.raw	MXF_14N_WT_15N_05092018		70831104		0.909	0.9414
BK000554.2|DAA00951.1|28269773|TPA_inf:	QAINEYLEEFK	QAINEYLEEFK	light	692.343	AO_PRM_MXF_15N_WT_14N_05092018.raw	MXF_15N_WT_14N_05092018		88967512		0.9031	0.9872
BK000554.2|DAA00951.1|28269773|TPA_inf:	QAINEYLEEFK	QAINEYLEEFK	light	692.343	AO_PRM_XXF_14N_WT_15N_05092018.raw	XXF_14N_WT_15N_05092018		93278664		0.908	1.0724
BK000554.2|DAA00951.1|28269773|TPA_inf:	QAINEYLEEFK	QAINEYLEEFK	light	692.343	AO_PRM_XXF_15N_WT_14N_05092018.raw	XXF_15N_WT_14N_05092018		82788912		0.909	1.1093
BK000554.2|DAA00951.1|28269773|TPA_inf:	QAINEYLEEFK	QAINEYLEEFK	light	692.343	AO_PRM_MXXF_14N_WT_15N_05092018.raw	MXXF_14N_WT_15N_05092018		39095208		0.9115	0.8472
BK000554.2|DAA00951.1|28269773|TPA_inf:	QAINEYLEEFK	QAINEYLEEFK	light	692.343	AO_PRM_MXXF_15N_WT_14N_05092018.raw	MXXF_15N_WT_14N_05092018		90929360		0.9065	1.1463
BK000554.2|DAA00951.1|28269773|TPA_inf:	QAINEYLEEFK	QAINEYLEEFK	15N	699.322	AO_PRM_XylTL_14N_WT_15N_05092018_2.raw	XylTL_14N_WT_15N_05092018_2		83006112		0.9099	1.294
BK000554.2|DAA00951.1|28269773|TPA_inf:	QAINEYLEEFK	QAINEYLEEFK	15N	699.322	AO_PRM_XylTL_15N_WT_14N_05092018.raw	XylTL_15N_WT_14N_05092018		113241944		0.9046	0.9566
BK000554.2|DAA00951.1|28269773|TPA_inf:	QAINEYLEEFK	QAINEYLEEFK	15N	699.322	AO_PRM_FucT_14N_WT_15N_05092018_20180906163315.raw	FucT_14N_WT_15N_05092018_20180906163315		55389704		0.911	1.1449
BK000554.2|DAA00951.1|28269773|TPA_inf:	QAINEYLEEFK	QAINEYLEEFK	15N	699.322	AO_PRM_FucT_15N_WT_14N_05092018.raw	FucT_15N_WT_14N_05092018		83600552		0.9002	1.0995
BK000554.2|DAA00951.1|28269773|TPA_inf:	QAINEYLEEFK	QAINEYLEEFK	15N	699.322	AO_PRM_XX_14N_WT_15N_05092018.raw	XX_14N_WT_15N_05092018		98938008		0.9078	0.8644
BK000554.2|DAA00951.1|28269773|TPA_inf:	QAINEYLEEFK	QAINEYLEEFK	15N	699.322	AO_PRM_XX_15N_WT_14N_05092018.raw	AO_PRM_XX_15N_WT_14N_05092018		104696592		0.9022	0.7598
BK000554.2|DAA00951.1|28269773|TPA_inf:	QAINEYLEEFK	QAINEYLEEFK	15N	699.322	AO_PRM_XF_14N_WT_15N_05092018.raw	XF_14N_WT_15N_05092018		72204360		0.908	0.9721
BK000554.2|DAA00951.1|28269773|TPA_inf:	QAINEYLEEFK	QAINEYLEEFK	15N	699.322	AO_PRM_XF_15N_WT_14N_05092018.raw	XF_15N_WT_14N_05092018		90938216		0.9028	0.9882
BK000554.2|DAA00951.1|28269773|TPA_inf:	QAINEYLEEFK	QAINEYLEEFK	15N	699.322	AO_PRM_MXX1_14N_WT_15N_05092018.raw	MXX1_14N_WT_15N_05092018		81980112		0.904	0.672
BK000554.2|DAA00951.1|28269773|TPA_inf:	QAINEYLEEFK	QAINEYLEEFK	15N	699.322	AO_PRM_MXX2_14N_WT_15N_05092018.raw	MXX2_14N_WT_15N_05092018		58039148		0.9072	1.014
BK000554.2|DAA00951.1|28269773|TPA_inf:	QAINEYLEEFK	QAINEYLEEFK	15N	699.322	AO_PRM_MXF_14N_WT_15N_05092018.raw	MXF_14N_WT_15N_05092018		75240368		0.9085	0.9414
BK000554.2|DAA00951.1|28269773|TPA_inf:	QAINEYLEEFK	QAINEYLEEFK	15N	699.322	AO_PRM_MXF_15N_WT_14N_05092018.raw	MXF_15N_WT_14N_05092018		90122352		0.9069	0.9872
BK000554.2|DAA00951.1|28269773|TPA_inf:	QAINEYLEEFK	QAINEYLEEFK	15N	699.322	AO_PRM_XXF_14N_WT_15N_05092018.raw	XXF_14N_WT_15N_05092018		86977464		0.9068	1.0724
BK000554.2|DAA00951.1|28269773|TPA_inf:	QAINEYLEEFK	QAINEYLEEFK	15N	699.322	AO_PRM_XXF_15N_WT_14N_05092018.raw	XXF_15N_WT_14N_05092018		74630816		0.9103	1.1093
BK000554.2|DAA00951.1|28269773|TPA_inf:	QAINEYLEEFK	QAINEYLEEFK	15N	699.322	AO_PRM_MXXF_14N_WT_15N_05092018.raw	MXXF_14N_WT_15N_05092018		46143696		0.9076	0.8472
BK000554.2|DAA00951.1|28269773|TPA_inf:	QAINEYLEEFK	QAINEYLEEFK	15N	699.322	AO_PRM_MXXF_15N_WT_14N_05092018.raw	MXXF_15N_WT_14N_05092018		79324384		0.9073	1.1463
Cre18.g749697.t1.1|{FUT11}|Alpha	LGSPEALNK	LGSPEALNK	light	464.759	AO_PRM_XylTL_14N_WT_15N_05092018_2.raw	XylTL_14N_WT_15N_05092018_2		4794507		0.2915	0.403	not detected
Cre18.g749697.t1.1|{FUT11}|Alpha	LGSPEALNK	LGSPEALNK	light	464.759	AO_PRM_XylTL_15N_WT_14N_05092018.raw	XylTL_15N_WT_14N_05092018		29402		0.4847	0.6848	not detected
Cre18.g749697.t1.1|{FUT11}|Alpha	LGSPEALNK	LGSPEALNK	light	464.759	AO_PRM_FucT_14N_WT_15N_05092018_20180906163315.raw	FucT_14N_WT_15N_05092018_20180906163315		3646680		0.2806	0.3554	not detected
Cre18.g749697.t1.1|{FUT11}|Alpha	LGSPEALNK	LGSPEALNK	light	464.759	AO_PRM_FucT_15N_WT_14N_05092018.raw	FucT_15N_WT_14N_05092018		65404		0.6185	20.4643	not detected
Cre18.g749697.t1.1|{FUT11}|Alpha	LGSPEALNK	LGSPEALNK	light	464.759	AO_PRM_XX_14N_WT_15N_05092018.raw	XX_14N_WT_15N_05092018		179802		0.791	2.8305	not detected
Cre18.g749697.t1.1|{FUT11}|Alpha	LGSPEALNK	LGSPEALNK	light	464.759	AO_PRM_XX_15N_WT_14N_05092018.raw	AO_PRM_XX_15N_WT_14N_05092018		99882		0.6518	0.3747	not detected
Cre18.g749697.t1.1|{FUT11}|Alpha	LGSPEALNK	LGSPEALNK	light	464.759	AO_PRM_XF_14N_WT_15N_05092018.raw	XF_14N_WT_15N_05092018		76951		0.3404	1.6093	not detected
Cre18.g749697.t1.1|{FUT11}|Alpha	LGSPEALNK	LGSPEALNK	light	464.759	AO_PRM_XF_15N_WT_14N_05092018.raw	XF_15N_WT_14N_05092018		49053		0.4882	3.40282e+38	not detected
Cre18.g749697.t1.1|{FUT11}|Alpha	LGSPEALNK	LGSPEALNK	light	464.759	AO_PRM_MXX1_14N_WT_15N_05092018.raw	MXX1_14N_WT_15N_05092018		100047		0.655	1.6531	not detected
Cre18.g749697.t1.1|{FUT11}|Alpha	LGSPEALNK	LGSPEALNK	light	464.759	AO_PRM_MXX2_14N_WT_15N_05092018.raw	MXX2_14N_WT_15N_05092018		215814		0.8065	4.2631	not detected
Cre18.g749697.t1.1|{FUT11}|Alpha	LGSPEALNK	LGSPEALNK	light	464.759	AO_PRM_MXF_14N_WT_15N_05092018.raw	MXF_14N_WT_15N_05092018		4334		0.4274	0.0977	not detected
Cre18.g749697.t1.1|{FUT11}|Alpha	LGSPEALNK	LGSPEALNK	light	464.759	AO_PRM_MXF_15N_WT_14N_05092018.raw	MXF_15N_WT_14N_05092018		54165		0.6856	22.778	not detected
Cre18.g749697.t1.1|{FUT11}|Alpha	LGSPEALNK	LGSPEALNK	light	464.759	AO_PRM_XXF_14N_WT_15N_05092018.raw	XXF_14N_WT_15N_05092018		26551		0.2082	0.8948	not detected
Cre18.g749697.t1.1|{FUT11}|Alpha	LGSPEALNK	LGSPEALNK	light	464.759	AO_PRM_XXF_15N_WT_14N_05092018.raw	XXF_15N_WT_14N_05092018		85639		0.6406	27.1237	not detected
Cre18.g749697.t1.1|{FUT11}|Alpha	LGSPEALNK	LGSPEALNK	light	464.759	AO_PRM_MXXF_14N_WT_15N_05092018.raw	MXXF_14N_WT_15N_05092018		28992		0.4374	0.4682	not detected
Cre18.g749697.t1.1|{FUT11}|Alpha	LGSPEALNK	LGSPEALNK	light	464.759	AO_PRM_MXXF_15N_WT_14N_05092018.raw	MXXF_15N_WT_14N_05092018		52485		0.5759	3.40282e+38	not detected
Cre18.g749697.t1.1|{FUT11}|Alpha	LGSPEALNK	LGSPEALNK	15N	470.242	AO_PRM_XylTL_14N_WT_15N_05092018_2.raw	XylTL_14N_WT_15N_05092018_2		11897298		0.3043	0.403	not detected
Cre18.g749697.t1.1|{FUT11}|Alpha	LGSPEALNK	LGSPEALNK	15N	470.242	AO_PRM_XylTL_15N_WT_14N_05092018.raw	XylTL_15N_WT_14N_05092018		42936		0.5094	0.6848	not detected
Cre18.g749697.t1.1|{FUT11}|Alpha	LGSPEALNK	LGSPEALNK	15N	470.242	AO_PRM_FucT_14N_WT_15N_05092018_20180906163315.raw	FucT_14N_WT_15N_05092018_20180906163315		10261790		0.2911	0.3554	not detected
Cre18.g749697.t1.1|{FUT11}|Alpha	LGSPEALNK	LGSPEALNK	15N	470.242	AO_PRM_FucT_15N_WT_14N_05092018.raw	FucT_15N_WT_14N_05092018		3196		0.4127	20.4643	not detected
Cre18.g749697.t1.1|{FUT11}|Alpha	LGSPEALNK	LGSPEALNK	15N	470.242	AO_PRM_XX_14N_WT_15N_05092018.raw	XX_14N_WT_15N_05092018		63522		0.6175	2.8305	not detected
Cre18.g749697.t1.1|{FUT11}|Alpha	LGSPEALNK	LGSPEALNK	15N	470.242	AO_PRM_XX_15N_WT_14N_05092018.raw	AO_PRM_XX_15N_WT_14N_05092018		266551		0.6837	0.3747	not detected
Cre18.g749697.t1.1|{FUT11}|Alpha	LGSPEALNK	LGSPEALNK	15N	470.242	AO_PRM_XF_14N_WT_15N_05092018.raw	XF_14N_WT_15N_05092018		47815		0.3361	1.6093	not detected
Cre18.g749697.t1.1|{FUT11}|Alpha	LGSPEALNK	LGSPEALNK	15N	470.242	AO_PRM_XF_15N_WT_14N_05092018.raw	XF_15N_WT_14N_05092018		0		0	3.40282e+38	not detected
Cre18.g749697.t1.1|{FUT11}|Alpha	LGSPEALNK	LGSPEALNK	15N	470.242	AO_PRM_MXX1_14N_WT_15N_05092018.raw	MXX1_14N_WT_15N_05092018		60521		0.6427	1.6531	not detected
Cre18.g749697.t1.1|{FUT11}|Alpha	LGSPEALNK	LGSPEALNK	15N	470.242	AO_PRM_MXX2_14N_WT_15N_05092018.raw	MXX2_14N_WT_15N_05092018		50624		0.6324	4.2631	not detected
Cre18.g749697.t1.1|{FUT11}|Alpha	LGSPEALNK	LGSPEALNK	15N	470.242	AO_PRM_MXF_14N_WT_15N_05092018.raw	MXF_14N_WT_15N_05092018		44355		0.5969	0.0977	not detected
Cre18.g749697.t1.1|{FUT11}|Alpha	LGSPEALNK	LGSPEALNK	15N	470.242	AO_PRM_MXF_15N_WT_14N_05092018.raw	MXF_15N_WT_14N_05092018		2378		0.4127	22.778	not detected
Cre18.g749697.t1.1|{FUT11}|Alpha	LGSPEALNK	LGSPEALNK	15N	470.242	AO_PRM_XXF_14N_WT_15N_05092018.raw	XXF_14N_WT_15N_05092018		29671		0.2082	0.8948	not detected
Cre18.g749697.t1.1|{FUT11}|Alpha	LGSPEALNK	LGSPEALNK	15N	470.242	AO_PRM_XXF_15N_WT_14N_05092018.raw	XXF_15N_WT_14N_05092018		3157		0.4693	27.1237	not detected
Cre18.g749697.t1.1|{FUT11}|Alpha	LGSPEALNK	LGSPEALNK	15N	470.242	AO_PRM_MXXF_14N_WT_15N_05092018.raw	MXXF_14N_WT_15N_05092018		61915		0.6782	0.4682	not detected
Cre18.g749697.t1.1|{FUT11}|Alpha	LGSPEALNK	LGSPEALNK	15N	470.242	AO_PRM_MXXF_15N_WT_14N_05092018.raw	MXXF_15N_WT_14N_05092018		0		0	3.40282e+38	not detected
Cre18.g749697.t1.1|{FUT11}|Alpha	LATDRDAYEAK	LATDRDAYEAK	light	626.812	AO_PRM_XylTL_14N_WT_15N_05092018_2.raw	XylTL_14N_WT_15N_05092018_2		76991		0.8438	3.5408	signal intenisty too low
Cre18.g749697.t1.1|{FUT11}|Alpha	LATDRDAYEAK	LATDRDAYEAK	light	626.812	AO_PRM_XylTL_15N_WT_14N_05092018.raw	XylTL_15N_WT_14N_05092018		23571		0.6263	0.5119	signal intenisty too low
Cre18.g749697.t1.1|{FUT11}|Alpha	LATDRDAYEAK	LATDRDAYEAK	light	626.812	AO_PRM_FucT_14N_WT_15N_05092018_20180906163315.raw	FucT_14N_WT_15N_05092018_20180906163315		51927		0.4916	1.6171	signal intenisty too low
Cre18.g749697.t1.1|{FUT11}|Alpha	LATDRDAYEAK	LATDRDAYEAK	light	626.812	AO_PRM_FucT_15N_WT_14N_05092018.raw	FucT_15N_WT_14N_05092018		20956		0.5603	0.4776	signal intenisty too low
Cre18.g749697.t1.1|{FUT11}|Alpha	LATDRDAYEAK	LATDRDAYEAK	light	626.812	AO_PRM_XX_14N_WT_15N_05092018.raw	XX_14N_WT_15N_05092018		76085		0.7078	2.381	signal intenisty too low
Cre18.g749697.t1.1|{FUT11}|Alpha	LATDRDAYEAK	LATDRDAYEAK	light	626.812	AO_PRM_XX_15N_WT_14N_05092018.raw	AO_PRM_XX_15N_WT_14N_05092018		52032		0.4972	0.0456	signal intenisty too low
Cre18.g749697.t1.1|{FUT11}|Alpha	LATDRDAYEAK	LATDRDAYEAK	light	626.812	AO_PRM_XF_14N_WT_15N_05092018.raw	XF_14N_WT_15N_05092018		15722		0.6917	0.4419	signal intenisty too low
Cre18.g749697.t1.1|{FUT11}|Alpha	LATDRDAYEAK	LATDRDAYEAK	light	626.812	AO_PRM_XF_15N_WT_14N_05092018.raw	XF_15N_WT_14N_05092018		26252		0.5449	1.072	signal intenisty too low
Cre18.g749697.t1.1|{FUT11}|Alpha	LATDRDAYEAK	LATDRDAYEAK	light	626.812	AO_PRM_MXX1_14N_WT_15N_05092018.raw	MXX1_14N_WT_15N_05092018		32537		0.687	1.2454	signal intenisty too low
Cre18.g749697.t1.1|{FUT11}|Alpha	LATDRDAYEAK	LATDRDAYEAK	light	626.812	AO_PRM_MXX2_14N_WT_15N_05092018.raw	MXX2_14N_WT_15N_05092018		126344		0.771	1.6579	signal intenisty too low
Cre18.g749697.t1.1|{FUT11}|Alpha	LATDRDAYEAK	LATDRDAYEAK	light	626.812	AO_PRM_MXF_14N_WT_15N_05092018.raw	MXF_14N_WT_15N_05092018		11747		0.635	0.3222	signal intenisty too low
Cre18.g749697.t1.1|{FUT11}|Alpha	LATDRDAYEAK	LATDRDAYEAK	light	626.812	AO_PRM_MXF_15N_WT_14N_05092018.raw	MXF_15N_WT_14N_05092018		34689		0.6452	0.7979	signal intenisty too low
Cre18.g749697.t1.1|{FUT11}|Alpha	LATDRDAYEAK	LATDRDAYEAK	light	626.812	AO_PRM_XXF_14N_WT_15N_05092018.raw	XXF_14N_WT_15N_05092018		8173		0.5417	0.1534	signal intenisty too low
Cre18.g749697.t1.1|{FUT11}|Alpha	LATDRDAYEAK	LATDRDAYEAK	light	626.812	AO_PRM_XXF_15N_WT_14N_05092018.raw	XXF_15N_WT_14N_05092018		26013		0.4465	2.0256	signal intenisty too low
Cre18.g749697.t1.1|{FUT11}|Alpha	LATDRDAYEAK	LATDRDAYEAK	light	626.812	AO_PRM_MXXF_14N_WT_15N_05092018.raw	MXXF_14N_WT_15N_05092018		11406		0.5941	0.2858	signal intenisty too low
Cre18.g749697.t1.1|{FUT11}|Alpha	LATDRDAYEAK	LATDRDAYEAK	light	626.812	AO_PRM_MXXF_15N_WT_14N_05092018.raw	MXXF_15N_WT_14N_05092018		29359		0.5987	0.8561	signal intenisty too low
Cre18.g749697.t1.1|{FUT11}|Alpha	LATDRDAYEAK	LATDRDAYEAK	15N	634.29	AO_PRM_XylTL_14N_WT_15N_05092018_2.raw	XylTL_14N_WT_15N_05092018_2		21744		0.7365	3.5408	signal intenisty too low
Cre18.g749697.t1.1|{FUT11}|Alpha	LATDRDAYEAK	LATDRDAYEAK	15N	634.29	AO_PRM_XylTL_15N_WT_14N_05092018.raw	XylTL_15N_WT_14N_05092018		46048		0.6792	0.5119	signal intenisty too low
Cre18.g749697.t1.1|{FUT11}|Alpha	LATDRDAYEAK	LATDRDAYEAK	15N	634.29	AO_PRM_FucT_14N_WT_15N_05092018_20180906163315.raw	FucT_14N_WT_15N_05092018_20180906163315		32112		0.6573	1.6171	signal intenisty too low
Cre18.g749697.t1.1|{FUT11}|Alpha	LATDRDAYEAK	LATDRDAYEAK	15N	634.29	AO_PRM_FucT_15N_WT_14N_05092018.raw	FucT_15N_WT_14N_05092018		43873		0.5505	0.4776	signal intenisty too low
Cre18.g749697.t1.1|{FUT11}|Alpha	LATDRDAYEAK	LATDRDAYEAK	15N	634.29	AO_PRM_XX_14N_WT_15N_05092018.raw	XX_14N_WT_15N_05092018		31954		0.6204	2.381	signal intenisty too low
Cre18.g749697.t1.1|{FUT11}|Alpha	LATDRDAYEAK	LATDRDAYEAK	15N	634.29	AO_PRM_XX_15N_WT_14N_05092018.raw	AO_PRM_XX_15N_WT_14N_05092018		1140779		0.626	0.0456	signal intenisty too low
Cre18.g749697.t1.1|{FUT11}|Alpha	LATDRDAYEAK	LATDRDAYEAK	15N	634.29	AO_PRM_XF_14N_WT_15N_05092018.raw	XF_14N_WT_15N_05092018		35582		0.6364	0.4419	signal intenisty too low
Cre18.g749697.t1.1|{FUT11}|Alpha	LATDRDAYEAK	LATDRDAYEAK	15N	634.29	AO_PRM_XF_15N_WT_14N_05092018.raw	XF_15N_WT_14N_05092018		24488		0.4884	1.072	signal intenisty too low
Cre18.g749697.t1.1|{FUT11}|Alpha	LATDRDAYEAK	LATDRDAYEAK	15N	634.29	AO_PRM_MXX1_14N_WT_15N_05092018.raw	MXX1_14N_WT_15N_05092018		26125		0.6534	1.2454	signal intenisty too low
Cre18.g749697.t1.1|{FUT11}|Alpha	LATDRDAYEAK	LATDRDAYEAK	15N	634.29	AO_PRM_MXX2_14N_WT_15N_05092018.raw	MXX2_14N_WT_15N_05092018		76205		0.7543	1.6579	signal intenisty too low
Cre18.g749697.t1.1|{FUT11}|Alpha	LATDRDAYEAK	LATDRDAYEAK	15N	634.29	AO_PRM_MXF_14N_WT_15N_05092018.raw	MXF_14N_WT_15N_05092018		36459		0.6442	0.3222	signal intenisty too low
Cre18.g749697.t1.1|{FUT11}|Alpha	LATDRDAYEAK	LATDRDAYEAK	15N	634.29	AO_PRM_MXF_15N_WT_14N_05092018.raw	MXF_15N_WT_14N_05092018		43473		0.5701	0.7979	signal intenisty too low
Cre18.g749697.t1.1|{FUT11}|Alpha	LATDRDAYEAK	LATDRDAYEAK	15N	634.29	AO_PRM_XXF_14N_WT_15N_05092018.raw	XXF_14N_WT_15N_05092018		53292		0.6516	0.1534	signal intenisty too low
Cre18.g749697.t1.1|{FUT11}|Alpha	LATDRDAYEAK	LATDRDAYEAK	15N	634.29	AO_PRM_XXF_15N_WT_14N_05092018.raw	XXF_15N_WT_14N_05092018		12842		0.4954	2.0256	signal intenisty too low
Cre18.g749697.t1.1|{FUT11}|Alpha	LATDRDAYEAK	LATDRDAYEAK	15N	634.29	AO_PRM_MXXF_14N_WT_15N_05092018.raw	MXXF_14N_WT_15N_05092018		39907		0.6539	0.2858	signal intenisty too low
Cre18.g749697.t1.1|{FUT11}|Alpha	LATDRDAYEAK	LATDRDAYEAK	15N	634.29	AO_PRM_MXXF_15N_WT_14N_05092018.raw	MXXF_15N_WT_14N_05092018		34295		0.6209	0.8561	signal intenisty too low
Cre09.g391282.t1.1 XYLTA1	TVSYPVYFVTR	TVSYPVYFVTR	light	666.353	AO_PRM_XylTL_14N_WT_15N_05092018_2.raw	XylTL_14N_WT_15N_05092018_2		593428		0.9207	2.3181
Cre09.g391282.t1.1 XYLTA1	TVSYPVYFVTR	TVSYPVYFVTR	light	666.353	AO_PRM_XylTL_15N_WT_14N_05092018.raw	XylTL_15N_WT_14N_05092018		242991		0.9629	0.3499
Cre09.g391282.t1.1 XYLTA1	TVSYPVYFVTR	TVSYPVYFVTR	light	666.353	AO_PRM_FucT_14N_WT_15N_05092018_20180906163315.raw	FucT_14N_WT_15N_05092018_20180906163315		555910		0.9173	2.8367
Cre09.g391282.t1.1 XYLTA1	TVSYPVYFVTR	TVSYPVYFVTR	light	666.353	AO_PRM_FucT_15N_WT_14N_05092018.raw	FucT_15N_WT_14N_05092018		256158		0.9151	0.4012
Cre09.g391282.t1.1 XYLTA1	TVSYPVYFVTR	TVSYPVYFVTR	light	666.353	AO_PRM_XX_14N_WT_15N_05092018.raw	XX_14N_WT_15N_05092018		1994		0.6012	0.0082
Cre09.g391282.t1.1 XYLTA1	TVSYPVYFVTR	TVSYPVYFVTR	light	666.353	AO_PRM_XX_15N_WT_14N_05092018.raw	AO_PRM_XX_15N_WT_14N_05092018		218493		0.9777	29.9298
Cre09.g391282.t1.1 XYLTA1	TVSYPVYFVTR	TVSYPVYFVTR	light	666.353	AO_PRM_XF_14N_WT_15N_05092018.raw	XF_14N_WT_15N_05092018		6083		0.6012	0.024
Cre09.g391282.t1.1 XYLTA1	TVSYPVYFVTR	TVSYPVYFVTR	light	666.353	AO_PRM_XF_15N_WT_14N_05092018.raw	XF_15N_WT_14N_05092018		207962		0.9842	102.603
Cre09.g391282.t1.1 XYLTA1	TVSYPVYFVTR	TVSYPVYFVTR	light	666.353	AO_PRM_MXX1_14N_WT_15N_05092018.raw	MXX1_14N_WT_15N_05092018		0		0	0
Cre09.g391282.t1.1 XYLTA1	TVSYPVYFVTR	TVSYPVYFVTR	light	666.353	AO_PRM_MXX2_14N_WT_15N_05092018.raw	MXX2_14N_WT_15N_05092018		12755		0.6349	0.0561
Cre09.g391282.t1.1 XYLTA1	TVSYPVYFVTR	TVSYPVYFVTR	light	666.353	AO_PRM_MXF_14N_WT_15N_05092018.raw	MXF_14N_WT_15N_05092018		1121		0.3609	0.0055
Cre09.g391282.t1.1 XYLTA1	TVSYPVYFVTR	TVSYPVYFVTR	light	666.353	AO_PRM_MXF_15N_WT_14N_05092018.raw	MXF_15N_WT_14N_05092018		244398		0.9628	43.6232
Cre09.g391282.t1.1 XYLTA1	TVSYPVYFVTR	TVSYPVYFVTR	light	666.353	AO_PRM_XXF_14N_WT_15N_05092018.raw	XXF_14N_WT_15N_05092018		414		0.3609	0.0017
Cre09.g391282.t1.1 XYLTA1	TVSYPVYFVTR	TVSYPVYFVTR	light	666.353	AO_PRM_XXF_15N_WT_14N_05092018.raw	XXF_15N_WT_14N_05092018		189732		0.9354	35.4285
Cre09.g391282.t1.1 XYLTA1	TVSYPVYFVTR	TVSYPVYFVTR	light	666.353	AO_PRM_MXXF_14N_WT_15N_05092018.raw	MXXF_14N_WT_15N_05092018		2971		0.3902	0.0143
Cre09.g391282.t1.1 XYLTA1	TVSYPVYFVTR	TVSYPVYFVTR	light	666.353	AO_PRM_MXXF_15N_WT_14N_05092018.raw	MXXF_15N_WT_14N_05092018		212388		0.9547	31.3895
Cre09.g391282.t1.1 XYLTA1	TVSYPVYFVTR	TVSYPVYFVTR	15N	673.333	AO_PRM_XylTL_14N_WT_15N_05092018_2.raw	XylTL_14N_WT_15N_05092018_2		255998		0.9002	2.3181
Cre09.g391282.t1.1 XYLTA1	TVSYPVYFVTR	TVSYPVYFVTR	15N	673.333	AO_PRM_XylTL_15N_WT_14N_05092018.raw	XylTL_15N_WT_14N_05092018		694408		0.9227	0.3499
Cre09.g391282.t1.1 XYLTA1	TVSYPVYFVTR	TVSYPVYFVTR	15N	673.333	AO_PRM_FucT_14N_WT_15N_05092018_20180906163315.raw	FucT_14N_WT_15N_05092018_20180906163315		195969		0.8676	2.8367
Cre09.g391282.t1.1 XYLTA1	TVSYPVYFVTR	TVSYPVYFVTR	15N	673.333	AO_PRM_FucT_15N_WT_14N_05092018.raw	FucT_15N_WT_14N_05092018		638548		0.8938	0.4012
Cre09.g391282.t1.1 XYLTA1	TVSYPVYFVTR	TVSYPVYFVTR	15N	673.333	AO_PRM_XX_14N_WT_15N_05092018.raw	XX_14N_WT_15N_05092018		243743		0.8832	0.0082
Cre09.g391282.t1.1 XYLTA1	TVSYPVYFVTR	TVSYPVYFVTR	15N	673.333	AO_PRM_XX_15N_WT_14N_05092018.raw	AO_PRM_XX_15N_WT_14N_05092018		7300		0.6764	29.9298
Cre09.g391282.t1.1 XYLTA1	TVSYPVYFVTR	TVSYPVYFVTR	15N	673.333	AO_PRM_XF_14N_WT_15N_05092018.raw	XF_14N_WT_15N_05092018		253763		0.942	0.024
Cre09.g391282.t1.1 XYLTA1	TVSYPVYFVTR	TVSYPVYFVTR	15N	673.333	AO_PRM_XF_15N_WT_14N_05092018.raw	XF_15N_WT_14N_05092018		2027		0.6131	102.603
Cre09.g391282.t1.1 XYLTA1	TVSYPVYFVTR	TVSYPVYFVTR	15N	673.333	AO_PRM_MXX1_14N_WT_15N_05092018.raw	MXX1_14N_WT_15N_05092018		203883		0.9257	0
Cre09.g391282.t1.1 XYLTA1	TVSYPVYFVTR	TVSYPVYFVTR	15N	673.333	AO_PRM_MXX2_14N_WT_15N_05092018.raw	MXX2_14N_WT_15N_05092018		227370		0.9159	0.0561
Cre09.g391282.t1.1 XYLTA1	TVSYPVYFVTR	TVSYPVYFVTR	15N	673.333	AO_PRM_MXF_14N_WT_15N_05092018.raw	MXF_14N_WT_15N_05092018		204446		0.9303	0.0055
Cre09.g391282.t1.1 XYLTA1	TVSYPVYFVTR	TVSYPVYFVTR	15N	673.333	AO_PRM_MXF_15N_WT_14N_05092018.raw	MXF_15N_WT_14N_05092018		5602		0.4785	43.6232
Cre09.g391282.t1.1 XYLTA1	TVSYPVYFVTR	TVSYPVYFVTR	15N	673.333	AO_PRM_XXF_14N_WT_15N_05092018.raw	XXF_14N_WT_15N_05092018		240196		0.8973	0.0017
Cre09.g391282.t1.1 XYLTA1	TVSYPVYFVTR	TVSYPVYFVTR	15N	673.333	AO_PRM_XXF_15N_WT_14N_05092018.raw	XXF_15N_WT_14N_05092018		5355		0.5669	35.4285
Cre09.g391282.t1.1 XYLTA1	TVSYPVYFVTR	TVSYPVYFVTR	15N	673.333	AO_PRM_MXXF_14N_WT_15N_05092018.raw	MXXF_14N_WT_15N_05092018		207105		0.899	0.0143
Cre09.g391282.t1.1 XYLTA1	TVSYPVYFVTR	TVSYPVYFVTR	15N	673.333	AO_PRM_MXXF_15N_WT_14N_05092018.raw	MXXF_15N_WT_14N_05092018		6766		0.8523	31.3895
Cre09.g391282.t1.1 XYLTA1	MNSWQVQR	M[+16]NSWQVQR	light	532.751	AO_PRM_XylTL_14N_WT_15N_05092018_2.raw	XylTL_14N_WT_15N_05092018_2		87417		0.7572	1.4799	not detected
Cre09.g391282.t1.1 XYLTA1	MNSWQVQR	M[+16]NSWQVQR	light	532.751	AO_PRM_XylTL_15N_WT_14N_05092018.raw	XylTL_15N_WT_14N_05092018		1704		0.482	0.1092	not detected
Cre09.g391282.t1.1 XYLTA1	MNSWQVQR	M[+16]NSWQVQR	light	532.751	AO_PRM_FucT_14N_WT_15N_05092018_20180906163315.raw	FucT_14N_WT_15N_05092018_20180906163315		99331		0.6475	2.1399	not detected
Cre09.g391282.t1.1 XYLTA1	MNSWQVQR	M[+16]NSWQVQR	light	532.751	AO_PRM_FucT_15N_WT_14N_05092018.raw	FucT_15N_WT_14N_05092018		51460		0.5242	0.2309	not detected
Cre09.g391282.t1.1 XYLTA1	MNSWQVQR	M[+16]NSWQVQR	light	532.751	AO_PRM_XX_14N_WT_15N_05092018.raw	XX_14N_WT_15N_05092018		33506		0.6823	0.5037	not detected
Cre09.g391282.t1.1 XYLTA1	MNSWQVQR	M[+16]NSWQVQR	light	532.751	AO_PRM_XX_15N_WT_14N_05092018.raw	AO_PRM_XX_15N_WT_14N_05092018		107975		0.3136	0.8517	not detected
Cre09.g391282.t1.1 XYLTA1	MNSWQVQR	M[+16]NSWQVQR	light	532.751	AO_PRM_XF_14N_WT_15N_05092018.raw	XF_14N_WT_15N_05092018		63432		0.5878	1.3387	not detected
Cre09.g391282.t1.1 XYLTA1	MNSWQVQR	M[+16]NSWQVQR	light	532.751	AO_PRM_XF_15N_WT_14N_05092018.raw	XF_15N_WT_14N_05092018		55274		0.7346	0.8109	not detected
Cre09.g391282.t1.1 XYLTA1	MNSWQVQR	M[+16]NSWQVQR	light	532.751	AO_PRM_MXX1_14N_WT_15N_05092018.raw	MXX1_14N_WT_15N_05092018		33197		0.5508	0.5285	not detected
Cre09.g391282.t1.1 XYLTA1	MNSWQVQR	M[+16]NSWQVQR	light	532.751	AO_PRM_MXX2_14N_WT_15N_05092018.raw	MXX2_14N_WT_15N_05092018		54186		0.6527	0.7165	not detected
Cre09.g391282.t1.1 XYLTA1	MNSWQVQR	M[+16]NSWQVQR	light	532.751	AO_PRM_MXF_14N_WT_15N_05092018.raw	MXF_14N_WT_15N_05092018		49166		0.5168	0.8963	not detected
Cre09.g391282.t1.1 XYLTA1	MNSWQVQR	M[+16]NSWQVQR	light	532.751	AO_PRM_MXF_15N_WT_14N_05092018.raw	MXF_15N_WT_14N_05092018		69522		0.6135	0.8582	not detected
Cre09.g391282.t1.1 XYLTA1	MNSWQVQR	M[+16]NSWQVQR	light	532.751	AO_PRM_XXF_14N_WT_15N_05092018.raw	XXF_14N_WT_15N_05092018		68259		0.6081	15.7457	not detected
Cre09.g391282.t1.1 XYLTA1	MNSWQVQR	M[+16]NSWQVQR	light	532.751	AO_PRM_XXF_15N_WT_14N_05092018.raw	XXF_15N_WT_14N_05092018		79708		0.8211	1.9335	not detected
Cre09.g391282.t1.1 XYLTA1	MNSWQVQR	M[+16]NSWQVQR	light	532.751	AO_PRM_MXXF_14N_WT_15N_05092018.raw	MXXF_14N_WT_15N_05092018		56148		0.5395	0.5767	not detected
Cre09.g391282.t1.1 XYLTA1	MNSWQVQR	M[+16]NSWQVQR	light	532.751	AO_PRM_MXXF_15N_WT_14N_05092018.raw	MXXF_15N_WT_14N_05092018		68560		0.705	1.2929	not detected
Cre09.g391282.t1.1 XYLTA1	MNSWQVQR	M[+16]NSWQVQR	15N	540.228	AO_PRM_XylTL_14N_WT_15N_05092018_2.raw	XylTL_14N_WT_15N_05092018_2		59070		0.5075	1.4799	not detected
Cre09.g391282.t1.1 XYLTA1	MNSWQVQR	M[+16]NSWQVQR	15N	540.228	AO_PRM_XylTL_15N_WT_14N_05092018.raw	XylTL_15N_WT_14N_05092018		15597		0.6647	0.1092	not detected
Cre09.g391282.t1.1 XYLTA1	MNSWQVQR	M[+16]NSWQVQR	15N	540.228	AO_PRM_FucT_14N_WT_15N_05092018_20180906163315.raw	FucT_14N_WT_15N_05092018_20180906163315		46418		0.5509	2.1399	not detected
Cre09.g391282.t1.1 XYLTA1	MNSWQVQR	M[+16]NSWQVQR	15N	540.228	AO_PRM_FucT_15N_WT_14N_05092018.raw	FucT_15N_WT_14N_05092018		222913		0.6836	0.2309	not detected
Cre09.g391282.t1.1 XYLTA1	MNSWQVQR	M[+16]NSWQVQR	15N	540.228	AO_PRM_XX_14N_WT_15N_05092018.raw	XX_14N_WT_15N_05092018		66524		0.4815	0.5037	not detected
Cre09.g391282.t1.1 XYLTA1	MNSWQVQR	M[+16]NSWQVQR	15N	540.228	AO_PRM_XX_15N_WT_14N_05092018.raw	AO_PRM_XX_15N_WT_14N_05092018		126776		0.3841	0.8517	not detected
Cre09.g391282.t1.1 XYLTA1	MNSWQVQR	M[+16]NSWQVQR	15N	540.228	AO_PRM_XF_14N_WT_15N_05092018.raw	XF_14N_WT_15N_05092018		47383		0.5619	1.3387	not detected
Cre09.g391282.t1.1 XYLTA1	MNSWQVQR	M[+16]NSWQVQR	15N	540.228	AO_PRM_XF_15N_WT_14N_05092018.raw	XF_15N_WT_14N_05092018		68168		0.5038	0.8109	not detected
Cre09.g391282.t1.1 XYLTA1	MNSWQVQR	M[+16]NSWQVQR	15N	540.228	AO_PRM_MXX1_14N_WT_15N_05092018.raw	MXX1_14N_WT_15N_05092018		62818		0.5617	0.5285	not detected
Cre09.g391282.t1.1 XYLTA1	MNSWQVQR	M[+16]NSWQVQR	15N	540.228	AO_PRM_MXX2_14N_WT_15N_05092018.raw	MXX2_14N_WT_15N_05092018		75625		0.6188	0.7165	not detected
Cre09.g391282.t1.1 XYLTA1	MNSWQVQR	M[+16]NSWQVQR	15N	540.228	AO_PRM_MXF_14N_WT_15N_05092018.raw	MXF_14N_WT_15N_05092018		54852		0.4544	0.8963	not detected
Cre09.g391282.t1.1 XYLTA1	MNSWQVQR	M[+16]NSWQVQR	15N	540.228	AO_PRM_MXF_15N_WT_14N_05092018.raw	MXF_15N_WT_14N_05092018		81013		0.4518	0.8582	not detected
Cre09.g391282.t1.1 XYLTA1	MNSWQVQR	M[+16]NSWQVQR	15N	540.228	AO_PRM_XXF_14N_WT_15N_05092018.raw	XXF_14N_WT_15N_05092018		4335		0.7494	15.7457	not detected
Cre09.g391282.t1.1 XYLTA1	MNSWQVQR	M[+16]NSWQVQR	15N	540.228	AO_PRM_XXF_15N_WT_14N_05092018.raw	XXF_15N_WT_14N_05092018		41225		0.4546	1.9335	not detected
Cre09.g391282.t1.1 XYLTA1	MNSWQVQR	M[+16]NSWQVQR	15N	540.228	AO_PRM_MXXF_14N_WT_15N_05092018.raw	MXXF_14N_WT_15N_05092018		97362		0.4764	0.5767	not detected
Cre09.g391282.t1.1 XYLTA1	MNSWQVQR	M[+16]NSWQVQR	15N	540.228	AO_PRM_MXXF_15N_WT_14N_05092018.raw	MXXF_15N_WT_14N_05092018		53028		0.4891	1.2929	not detected
Cre09.g391282.t1.1 XYLTA1	LTEVMDSTALR	LTEVMDSTALR	light	618.319	AO_PRM_XylTL_14N_WT_15N_05092018_2.raw	XylTL_14N_WT_15N_05092018_2		19805		0.8996	3.0277	intensity too low
Cre09.g391282.t1.1 XYLTA1	LTEVMDSTALR	LTEVMDSTALR	light	618.319	AO_PRM_XylTL_15N_WT_14N_05092018.raw	XylTL_15N_WT_14N_05092018		5388		0.7895	0.1117	intensity too low
Cre09.g391282.t1.1 XYLTA1	LTEVMDSTALR	LTEVMDSTALR	light	618.319	AO_PRM_FucT_14N_WT_15N_05092018_20180906163315.raw	FucT_14N_WT_15N_05092018_20180906163315		880		0.6185	1.4497	intensity too low
Cre09.g391282.t1.1 XYLTA1	LTEVMDSTALR	LTEVMDSTALR	light	618.319	AO_PRM_FucT_15N_WT_14N_05092018.raw	FucT_15N_WT_14N_05092018		6161		0.5849	0.1985	intensity too low
Cre09.g391282.t1.1 XYLTA1	LTEVMDSTALR	LTEVMDSTALR	light	618.319	AO_PRM_XX_14N_WT_15N_05092018.raw	XX_14N_WT_15N_05092018		2709		0.615	0.7737	intensity too low
Cre09.g391282.t1.1 XYLTA1	LTEVMDSTALR	LTEVMDSTALR	light	618.319	AO_PRM_XX_15N_WT_14N_05092018.raw	AO_PRM_XX_15N_WT_14N_05092018		17914		0.5434	0.439	intensity too low
Cre09.g391282.t1.1 XYLTA1	LTEVMDSTALR	LTEVMDSTALR	light	618.319	AO_PRM_XF_14N_WT_15N_05092018.raw	XF_14N_WT_15N_05092018		0		0	0	intensity too low
Cre09.g391282.t1.1 XYLTA1	LTEVMDSTALR	LTEVMDSTALR	light	618.319	AO_PRM_XF_15N_WT_14N_05092018.raw	XF_15N_WT_14N_05092018		16551		0.4799	0.3516	intensity too low
Cre09.g391282.t1.1 XYLTA1	LTEVMDSTALR	LTEVMDSTALR	light	618.319	AO_PRM_MXX1_14N_WT_15N_05092018.raw	MXX1_14N_WT_15N_05092018		666		0.3051	0.0059	intensity too low
Cre09.g391282.t1.1 XYLTA1	LTEVMDSTALR	LTEVMDSTALR	light	618.319	AO_PRM_MXX2_14N_WT_15N_05092018.raw	MXX2_14N_WT_15N_05092018		3601		0.4958	0.2028	intensity too low
Cre09.g391282.t1.1 XYLTA1	LTEVMDSTALR	LTEVMDSTALR	light	618.319	AO_PRM_MXF_14N_WT_15N_05092018.raw	MXF_14N_WT_15N_05092018		0		0	0	intensity too low
Cre09.g391282.t1.1 XYLTA1	LTEVMDSTALR	LTEVMDSTALR	light	618.319	AO_PRM_MXF_15N_WT_14N_05092018.raw	MXF_15N_WT_14N_05092018		9446		0.4833	0.1903	intensity too low
Cre09.g391282.t1.1 XYLTA1	LTEVMDSTALR	LTEVMDSTALR	light	618.319	AO_PRM_XXF_14N_WT_15N_05092018.raw	XXF_14N_WT_15N_05092018		4568		0.375	0.9689	intensity too low
Cre09.g391282.t1.1 XYLTA1	LTEVMDSTALR	LTEVMDSTALR	light	618.319	AO_PRM_XXF_15N_WT_14N_05092018.raw	XXF_15N_WT_14N_05092018		13116		0.5453	0.2086	intensity too low
Cre09.g391282.t1.1 XYLTA1	LTEVMDSTALR	LTEVMDSTALR	light	618.319	AO_PRM_MXXF_14N_WT_15N_05092018.raw	MXXF_14N_WT_15N_05092018		0		0	0	intensity too low
Cre09.g391282.t1.1 XYLTA1	LTEVMDSTALR	LTEVMDSTALR	light	618.319	AO_PRM_MXXF_15N_WT_14N_05092018.raw	MXXF_15N_WT_14N_05092018		10308		0.3051	0.0173	intensity too low
Cre09.g391282.t1.1 XYLTA1	LTEVMDSTALR	LTEVMDSTALR	15N	625.298	AO_PRM_XylTL_14N_WT_15N_05092018_2.raw	XylTL_14N_WT_15N_05092018_2		6541		0.7995	3.0277	intensity too low
Cre09.g391282.t1.1 XYLTA1	LTEVMDSTALR	LTEVMDSTALR	15N	625.298	AO_PRM_XylTL_15N_WT_14N_05092018.raw	XylTL_15N_WT_14N_05092018		48254		0.6408	0.1117	intensity too low
Cre09.g391282.t1.1 XYLTA1	LTEVMDSTALR	LTEVMDSTALR	15N	625.298	AO_PRM_FucT_14N_WT_15N_05092018_20180906163315.raw	FucT_14N_WT_15N_05092018_20180906163315		607		0.2022	1.4497	intensity too low
Cre09.g391282.t1.1 XYLTA1	LTEVMDSTALR	LTEVMDSTALR	15N	625.298	AO_PRM_FucT_15N_WT_14N_05092018.raw	FucT_15N_WT_14N_05092018		31046		0.7946	0.1985	intensity too low
Cre09.g391282.t1.1 XYLTA1	LTEVMDSTALR	LTEVMDSTALR	15N	625.298	AO_PRM_XX_14N_WT_15N_05092018.raw	XX_14N_WT_15N_05092018		3502		0.6137	0.7737	intensity too low
Cre09.g391282.t1.1 XYLTA1	LTEVMDSTALR	LTEVMDSTALR	15N	625.298	AO_PRM_XX_15N_WT_14N_05092018.raw	AO_PRM_XX_15N_WT_14N_05092018		40810		0.3111	0.439	intensity too low
Cre09.g391282.t1.1 XYLTA1	LTEVMDSTALR	LTEVMDSTALR	15N	625.298	AO_PRM_XF_14N_WT_15N_05092018.raw	XF_14N_WT_15N_05092018		109862		0.4958	0	intensity too low
Cre09.g391282.t1.1 XYLTA1	LTEVMDSTALR	LTEVMDSTALR	15N	625.298	AO_PRM_XF_15N_WT_14N_05092018.raw	XF_15N_WT_14N_05092018		47071		0.2022	0.3516	intensity too low
Cre09.g391282.t1.1 XYLTA1	LTEVMDSTALR	LTEVMDSTALR	15N	625.298	AO_PRM_MXX1_14N_WT_15N_05092018.raw	MXX1_14N_WT_15N_05092018		113222		0.5172	0.0059	intensity too low
Cre09.g391282.t1.1 XYLTA1	LTEVMDSTALR	LTEVMDSTALR	15N	625.298	AO_PRM_MXX2_14N_WT_15N_05092018.raw	MXX2_14N_WT_15N_05092018		17761		0.4023	0.2028	intensity too low
Cre09.g391282.t1.1 XYLTA1	LTEVMDSTALR	LTEVMDSTALR	15N	625.298	AO_PRM_MXF_14N_WT_15N_05092018.raw	MXF_14N_WT_15N_05092018		1265		0.3644	0	intensity too low
Cre09.g391282.t1.1 XYLTA1	LTEVMDSTALR	LTEVMDSTALR	15N	625.298	AO_PRM_MXF_15N_WT_14N_05092018.raw	MXF_15N_WT_14N_05092018		49635		0.314	0.1903	intensity too low
Cre09.g391282.t1.1 XYLTA1	LTEVMDSTALR	LTEVMDSTALR	15N	625.298	AO_PRM_XXF_14N_WT_15N_05092018.raw	XXF_14N_WT_15N_05092018		4715		0.3096	0.9689	intensity too low
Cre09.g391282.t1.1 XYLTA1	LTEVMDSTALR	LTEVMDSTALR	15N	625.298	AO_PRM_XXF_15N_WT_14N_05092018.raw	XXF_15N_WT_14N_05092018		62879		0.278	0.2086	intensity too low
Cre09.g391282.t1.1 XYLTA1	LTEVMDSTALR	LTEVMDSTALR	15N	625.298	AO_PRM_MXXF_14N_WT_15N_05092018.raw	MXXF_14N_WT_15N_05092018		190168		0.5252	0	intensity too low
Cre09.g391282.t1.1 XYLTA1	LTEVMDSTALR	LTEVMDSTALR	15N	625.298	AO_PRM_MXXF_15N_WT_14N_05092018.raw	MXXF_15N_WT_14N_05092018		594657		0.4958	0.0173	intensity too low
Cre16.g678997.t1.1 XYLTA2	YAAVDSGGDNVDPSAAAR	YAAVDSGGDNVDPSAAAR	light	868.398	AO_PRM_XylTL_14N_WT_15N_05092018_2.raw	XylTL_14N_WT_15N_05092018_2		0		0	0
Cre16.g678997.t1.1 XYLTA2	YAAVDSGGDNVDPSAAAR	YAAVDSGGDNVDPSAAAR	light	868.398	AO_PRM_XylTL_15N_WT_14N_05092018.raw	XylTL_15N_WT_14N_05092018		89450		0.9025	3.40282e+38
Cre16.g678997.t1.1 XYLTA2	YAAVDSGGDNVDPSAAAR	YAAVDSGGDNVDPSAAAR	light	868.398	AO_PRM_FucT_14N_WT_15N_05092018_20180906163315.raw	FucT_14N_WT_15N_05092018_20180906163315		164295		0.9351	2.0809
Cre16.g678997.t1.1 XYLTA2	YAAVDSGGDNVDPSAAAR	YAAVDSGGDNVDPSAAAR	light	868.398	AO_PRM_FucT_15N_WT_14N_05092018.raw	FucT_15N_WT_14N_05092018		101424		0.9134	0.5691
Cre16.g678997.t1.1 XYLTA2	YAAVDSGGDNVDPSAAAR	YAAVDSGGDNVDPSAAAR	light	868.398	AO_PRM_XX_14N_WT_15N_05092018.raw	XX_14N_WT_15N_05092018		0		0	0
Cre16.g678997.t1.1 XYLTA2	YAAVDSGGDNVDPSAAAR	YAAVDSGGDNVDPSAAAR	light	868.398	AO_PRM_XX_15N_WT_14N_05092018.raw	AO_PRM_XX_15N_WT_14N_05092018		95918		0.9182	176.839
Cre16.g678997.t1.1 XYLTA2	YAAVDSGGDNVDPSAAAR	YAAVDSGGDNVDPSAAAR	light	868.398	AO_PRM_XF_14N_WT_15N_05092018.raw	XF_14N_WT_15N_05092018		208974		0.9381	2.177
Cre16.g678997.t1.1 XYLTA2	YAAVDSGGDNVDPSAAAR	YAAVDSGGDNVDPSAAAR	light	868.398	AO_PRM_XF_15N_WT_14N_05092018.raw	XF_15N_WT_14N_05092018		90555		0.9167	0.5646
Cre16.g678997.t1.1 XYLTA2	YAAVDSGGDNVDPSAAAR	YAAVDSGGDNVDPSAAAR	light	868.398	AO_PRM_MXX1_14N_WT_15N_05092018.raw	MXX1_14N_WT_15N_05092018		320		0.4242	0.0028
Cre16.g678997.t1.1 XYLTA2	YAAVDSGGDNVDPSAAAR	YAAVDSGGDNVDPSAAAR	light	868.398	AO_PRM_MXX2_14N_WT_15N_05092018.raw	MXX2_14N_WT_15N_05092018		288		0.1978	0.004
Cre16.g678997.t1.1 XYLTA2	YAAVDSGGDNVDPSAAAR	YAAVDSGGDNVDPSAAAR	light	868.398	AO_PRM_MXF_14N_WT_15N_05092018.raw	MXF_14N_WT_15N_05092018		126560		0.9313	1.464
Cre16.g678997.t1.1 XYLTA2	YAAVDSGGDNVDPSAAAR	YAAVDSGGDNVDPSAAAR	light	868.398	AO_PRM_MXF_15N_WT_14N_05092018.raw	MXF_15N_WT_14N_05092018		92229		0.9279	0.6473
Cre16.g678997.t1.1 XYLTA2	YAAVDSGGDNVDPSAAAR	YAAVDSGGDNVDPSAAAR	light	868.398	AO_PRM_XXF_14N_WT_15N_05092018.raw	XXF_14N_WT_15N_05092018		356		0.1978	0.0037
Cre16.g678997.t1.1 XYLTA2	YAAVDSGGDNVDPSAAAR	YAAVDSGGDNVDPSAAAR	light	868.398	AO_PRM_XXF_15N_WT_14N_05092018.raw	XXF_15N_WT_14N_05092018		79580		0.9002	306.381
Cre16.g678997.t1.1 XYLTA2	YAAVDSGGDNVDPSAAAR	YAAVDSGGDNVDPSAAAR	light	868.398	AO_PRM_MXXF_14N_WT_15N_05092018.raw	MXXF_14N_WT_15N_05092018		0		0	0
Cre16.g678997.t1.1 XYLTA2	YAAVDSGGDNVDPSAAAR	YAAVDSGGDNVDPSAAAR	light	868.398	AO_PRM_MXXF_15N_WT_14N_05092018.raw	MXXF_15N_WT_14N_05092018		97973		0.9301	91.6394
Cre16.g678997.t1.1 XYLTA2	YAAVDSGGDNVDPSAAAR	YAAVDSGGDNVDPSAAAR	15N	879.365	AO_PRM_XylTL_14N_WT_15N_05092018_2.raw	XylTL_14N_WT_15N_05092018_2		105005		0.9311	0
Cre16.g678997.t1.1 XYLTA2	YAAVDSGGDNVDPSAAAR	YAAVDSGGDNVDPSAAAR	15N	879.365	AO_PRM_XylTL_15N_WT_14N_05092018.raw	XylTL_15N_WT_14N_05092018		0		0	3.40282e+38
Cre16.g678997.t1.1 XYLTA2	YAAVDSGGDNVDPSAAAR	YAAVDSGGDNVDPSAAAR	15N	879.365	AO_PRM_FucT_14N_WT_15N_05092018_20180906163315.raw	FucT_14N_WT_15N_05092018_20180906163315		78955		0.9159	2.0809
Cre16.g678997.t1.1 XYLTA2	YAAVDSGGDNVDPSAAAR	YAAVDSGGDNVDPSAAAR	15N	879.365	AO_PRM_FucT_15N_WT_14N_05092018.raw	FucT_15N_WT_14N_05092018		178223		0.9353	0.5691
Cre16.g678997.t1.1 XYLTA2	YAAVDSGGDNVDPSAAAR	YAAVDSGGDNVDPSAAAR	15N	879.365	AO_PRM_XX_14N_WT_15N_05092018.raw	XX_14N_WT_15N_05092018		100606		0.9186	0
Cre16.g678997.t1.1 XYLTA2	YAAVDSGGDNVDPSAAAR	YAAVDSGGDNVDPSAAAR	15N	879.365	AO_PRM_XX_15N_WT_14N_05092018.raw	AO_PRM_XX_15N_WT_14N_05092018		542		0.4242	176.839
Cre16.g678997.t1.1 XYLTA2	YAAVDSGGDNVDPSAAAR	YAAVDSGGDNVDPSAAAR	15N	879.365	AO_PRM_XF_14N_WT_15N_05092018.raw	XF_14N_WT_15N_05092018		95990		0.9074	2.177
Cre16.g678997.t1.1 XYLTA2	YAAVDSGGDNVDPSAAAR	YAAVDSGGDNVDPSAAAR	15N	879.365	AO_PRM_XF_15N_WT_14N_05092018.raw	XF_15N_WT_14N_05092018		160382		0.924	0.5646
Cre16.g678997.t1.1 XYLTA2	YAAVDSGGDNVDPSAAAR	YAAVDSGGDNVDPSAAAR	15N	879.365	AO_PRM_MXX1_14N_WT_15N_05092018.raw	MXX1_14N_WT_15N_05092018		114355		0.932	0.0028
Cre16.g678997.t1.1 XYLTA2	YAAVDSGGDNVDPSAAAR	YAAVDSGGDNVDPSAAAR	15N	879.365	AO_PRM_MXX2_14N_WT_15N_05092018.raw	MXX2_14N_WT_15N_05092018		71507		0.8823	0.004
Cre16.g678997.t1.1 XYLTA2	YAAVDSGGDNVDPSAAAR	YAAVDSGGDNVDPSAAAR	15N	879.365	AO_PRM_MXF_14N_WT_15N_05092018.raw	MXF_14N_WT_15N_05092018		86449		0.9105	1.464
Cre16.g678997.t1.1 XYLTA2	YAAVDSGGDNVDPSAAAR	YAAVDSGGDNVDPSAAAR	15N	879.365	AO_PRM_MXF_15N_WT_14N_05092018.raw	MXF_15N_WT_14N_05092018		142489		0.9209	0.6473
Cre16.g678997.t1.1 XYLTA2	YAAVDSGGDNVDPSAAAR	YAAVDSGGDNVDPSAAAR	15N	879.365	AO_PRM_XXF_14N_WT_15N_05092018.raw	XXF_14N_WT_15N_05092018		95819		0.9137	0.0037
Cre16.g678997.t1.1 XYLTA2	YAAVDSGGDNVDPSAAAR	YAAVDSGGDNVDPSAAAR	15N	879.365	AO_PRM_XXF_15N_WT_14N_05092018.raw	XXF_15N_WT_14N_05092018		260		0.1983	306.381
Cre16.g678997.t1.1 XYLTA2	YAAVDSGGDNVDPSAAAR	YAAVDSGGDNVDPSAAAR	15N	879.365	AO_PRM_MXXF_14N_WT_15N_05092018.raw	MXXF_14N_WT_15N_05092018		83692		0.9099	0
Cre16.g678997.t1.1 XYLTA2	YAAVDSGGDNVDPSAAAR	YAAVDSGGDNVDPSAAAR	15N	879.365	AO_PRM_MXXF_15N_WT_14N_05092018.raw	MXXF_15N_WT_14N_05092018		1069		0.4795	91.6394
Cre07.g336600.t1.1|{AMD1}|Alpha-1,2-mannosidase	VADAAVTQGGADSGGAR	VADAAVTQGGADSGGAR	light	751.863	AO_PRM_XylTL_14N_WT_15N_05092018_2.raw	XylTL_14N_WT_15N_05092018_2		1000718		0.9056	2.121
Cre07.g336600.t1.1|{AMD1}|Alpha-1,2-mannosidase	VADAAVTQGGADSGGAR	VADAAVTQGGADSGGAR	light	751.863	AO_PRM_XylTL_15N_WT_14N_05092018.raw	XylTL_15N_WT_14N_05092018		532919		0.8681	0.4188
Cre07.g336600.t1.1|{AMD1}|Alpha-1,2-mannosidase	VADAAVTQGGADSGGAR	VADAAVTQGGADSGGAR	light	751.863	AO_PRM_FucT_14N_WT_15N_05092018_20180906163315.raw	FucT_14N_WT_15N_05092018_20180906163315		1202668		0.909	2.5066
Cre07.g336600.t1.1|{AMD1}|Alpha-1,2-mannosidase	VADAAVTQGGADSGGAR	VADAAVTQGGADSGGAR	light	751.863	AO_PRM_FucT_15N_WT_14N_05092018.raw	FucT_15N_WT_14N_05092018		506892		0.8502	0.3527
Cre07.g336600.t1.1|{AMD1}|Alpha-1,2-mannosidase	VADAAVTQGGADSGGAR	VADAAVTQGGADSGGAR	light	751.863	AO_PRM_XX_14N_WT_15N_05092018.raw	XX_14N_WT_15N_05092018		509874		0.8953	0.8497
Cre07.g336600.t1.1|{AMD1}|Alpha-1,2-mannosidase	VADAAVTQGGADSGGAR	VADAAVTQGGADSGGAR	light	751.863	AO_PRM_XX_15N_WT_14N_05092018.raw	AO_PRM_XX_15N_WT_14N_05092018		482595		0.8053	0.5836
Cre07.g336600.t1.1|{AMD1}|Alpha-1,2-mannosidase	VADAAVTQGGADSGGAR	VADAAVTQGGADSGGAR	light	751.863	AO_PRM_XF_14N_WT_15N_05092018.raw	XF_14N_WT_15N_05092018		904251		0.8977	2.1353
Cre07.g336600.t1.1|{AMD1}|Alpha-1,2-mannosidase	VADAAVTQGGADSGGAR	VADAAVTQGGADSGGAR	light	751.863	AO_PRM_XF_15N_WT_14N_05092018.raw	XF_15N_WT_14N_05092018		458122		0.8318	0.4054
Cre07.g336600.t1.1|{AMD1}|Alpha-1,2-mannosidase	VADAAVTQGGADSGGAR	VADAAVTQGGADSGGAR	light	751.863	AO_PRM_MXX1_14N_WT_15N_05092018.raw	MXX1_14N_WT_15N_05092018		0		0	0
Cre07.g336600.t1.1|{AMD1}|Alpha-1,2-mannosidase	VADAAVTQGGADSGGAR	VADAAVTQGGADSGGAR	light	751.863	AO_PRM_MXX2_14N_WT_15N_05092018.raw	MXX2_14N_WT_15N_05092018		1499		0.3023	0.0035
Cre07.g336600.t1.1|{AMD1}|Alpha-1,2-mannosidase	VADAAVTQGGADSGGAR	VADAAVTQGGADSGGAR	light	751.863	AO_PRM_MXF_14N_WT_15N_05092018.raw	MXF_14N_WT_15N_05092018		1339		0.5588	0.0029
Cre07.g336600.t1.1|{AMD1}|Alpha-1,2-mannosidase	VADAAVTQGGADSGGAR	VADAAVTQGGADSGGAR	light	751.863	AO_PRM_MXF_15N_WT_14N_05092018.raw	MXF_15N_WT_14N_05092018		476394		0.8073	89.6566
Cre07.g336600.t1.1|{AMD1}|Alpha-1,2-mannosidase	VADAAVTQGGADSGGAR	VADAAVTQGGADSGGAR	light	751.863	AO_PRM_XXF_14N_WT_15N_05092018.raw	XXF_14N_WT_15N_05092018		777092		0.8938	1.3917
Cre07.g336600.t1.1|{AMD1}|Alpha-1,2-mannosidase	VADAAVTQGGADSGGAR	VADAAVTQGGADSGGAR	light	751.863	AO_PRM_XXF_15N_WT_14N_05092018.raw	XXF_15N_WT_14N_05092018		376433		0.8324	0.6924
Cre07.g336600.t1.1|{AMD1}|Alpha-1,2-mannosidase	VADAAVTQGGADSGGAR	VADAAVTQGGADSGGAR	light	751.863	AO_PRM_MXXF_14N_WT_15N_05092018.raw	MXXF_14N_WT_15N_05092018		99		0.2075	0.0002
Cre07.g336600.t1.1|{AMD1}|Alpha-1,2-mannosidase	VADAAVTQGGADSGGAR	VADAAVTQGGADSGGAR	light	751.863	AO_PRM_MXXF_15N_WT_14N_05092018.raw	MXXF_15N_WT_14N_05092018		482437		0.8245	35.4239
Cre07.g336600.t1.1|{AMD1}|Alpha-1,2-mannosidase	VADAAVTQGGADSGGAR	VADAAVTQGGADSGGAR	15N	762.332	AO_PRM_XylTL_14N_WT_15N_05092018_2.raw	XylTL_14N_WT_15N_05092018_2		471824		0.9387	2.121
Cre07.g336600.t1.1|{AMD1}|Alpha-1,2-mannosidase	VADAAVTQGGADSGGAR	VADAAVTQGGADSGGAR	15N	762.332	AO_PRM_XylTL_15N_WT_14N_05092018.raw	XylTL_15N_WT_14N_05092018		1272596		0.9293	0.4188
Cre07.g336600.t1.1|{AMD1}|Alpha-1,2-mannosidase	VADAAVTQGGADSGGAR	VADAAVTQGGADSGGAR	15N	762.332	AO_PRM_FucT_14N_WT_15N_05092018_20180906163315.raw	FucT_14N_WT_15N_05092018_20180906163315		479807		0.9203	2.5066
Cre07.g336600.t1.1|{AMD1}|Alpha-1,2-mannosidase	VADAAVTQGGADSGGAR	VADAAVTQGGADSGGAR	15N	762.332	AO_PRM_FucT_15N_WT_14N_05092018.raw	FucT_15N_WT_14N_05092018		1437270		0.9224	0.3527
Cre07.g336600.t1.1|{AMD1}|Alpha-1,2-mannosidase	VADAAVTQGGADSGGAR	VADAAVTQGGADSGGAR	15N	762.332	AO_PRM_XX_14N_WT_15N_05092018.raw	XX_14N_WT_15N_05092018		600040		0.928	0.8497
Cre07.g336600.t1.1|{AMD1}|Alpha-1,2-mannosidase	VADAAVTQGGADSGGAR	VADAAVTQGGADSGGAR	15N	762.332	AO_PRM_XX_15N_WT_14N_05092018.raw	AO_PRM_XX_15N_WT_14N_05092018		826923		0.9225	0.5836
Cre07.g336600.t1.1|{AMD1}|Alpha-1,2-mannosidase	VADAAVTQGGADSGGAR	VADAAVTQGGADSGGAR	15N	762.332	AO_PRM_XF_14N_WT_15N_05092018.raw	XF_14N_WT_15N_05092018		423472		0.9251	2.1353
Cre07.g336600.t1.1|{AMD1}|Alpha-1,2-mannosidase	VADAAVTQGGADSGGAR	VADAAVTQGGADSGGAR	15N	762.332	AO_PRM_XF_15N_WT_14N_05092018.raw	XF_15N_WT_14N_05092018		1129967		0.9238	0.4054
Cre07.g336600.t1.1|{AMD1}|Alpha-1,2-mannosidase	VADAAVTQGGADSGGAR	VADAAVTQGGADSGGAR	15N	762.332	AO_PRM_MXX1_14N_WT_15N_05092018.raw	MXX1_14N_WT_15N_05092018		523358		0.9237	0
Cre07.g336600.t1.1|{AMD1}|Alpha-1,2-mannosidase	VADAAVTQGGADSGGAR	VADAAVTQGGADSGGAR	15N	762.332	AO_PRM_MXX2_14N_WT_15N_05092018.raw	MXX2_14N_WT_15N_05092018		424914		0.9265	0.0035
Cre07.g336600.t1.1|{AMD1}|Alpha-1,2-mannosidase	VADAAVTQGGADSGGAR	VADAAVTQGGADSGGAR	15N	762.332	AO_PRM_MXF_14N_WT_15N_05092018.raw	MXF_14N_WT_15N_05092018		458166		0.9247	0.0029
Cre07.g336600.t1.1|{AMD1}|Alpha-1,2-mannosidase	VADAAVTQGGADSGGAR	VADAAVTQGGADSGGAR	15N	762.332	AO_PRM_MXF_15N_WT_14N_05092018.raw	MXF_15N_WT_14N_05092018		5314		0.4409	89.6566
Cre07.g336600.t1.1|{AMD1}|Alpha-1,2-mannosidase	VADAAVTQGGADSGGAR	VADAAVTQGGADSGGAR	15N	762.332	AO_PRM_XXF_14N_WT_15N_05092018.raw	XXF_14N_WT_15N_05092018		558380		0.9391	1.3917
Cre07.g336600.t1.1|{AMD1}|Alpha-1,2-mannosidase	VADAAVTQGGADSGGAR	VADAAVTQGGADSGGAR	15N	762.332	AO_PRM_XXF_15N_WT_14N_05092018.raw	XXF_15N_WT_14N_05092018		543689		0.922	0.6924
Cre07.g336600.t1.1|{AMD1}|Alpha-1,2-mannosidase	VADAAVTQGGADSGGAR	VADAAVTQGGADSGGAR	15N	762.332	AO_PRM_MXXF_14N_WT_15N_05092018.raw	MXXF_14N_WT_15N_05092018		451402		0.9295	0.0002
Cre07.g336600.t1.1|{AMD1}|Alpha-1,2-mannosidase	VADAAVTQGGADSGGAR	VADAAVTQGGADSGGAR	15N	762.332	AO_PRM_MXXF_15N_WT_14N_05092018.raw	MXXF_15N_WT_14N_05092018		13619		0.6101	35.4239
Cre07.g336600.t1.1|{AMD1}|Alpha-1,2-mannosidase	LNTGGATGHDLSVSGQAASQSSR	LNTGGATGHDLSVSGQAASQSSR	light	734.356	AO_PRM_XylTL_14N_WT_15N_05092018_2.raw	XylTL_14N_WT_15N_05092018_2		109040		0.9785	3.3595
Cre07.g336600.t1.1|{AMD1}|Alpha-1,2-mannosidase	LNTGGATGHDLSVSGQAASQSSR	LNTGGATGHDLSVSGQAASQSSR	light	734.356	AO_PRM_XylTL_15N_WT_14N_05092018.raw	XylTL_15N_WT_14N_05092018		85570		0.9165	0.4734
Cre07.g336600.t1.1|{AMD1}|Alpha-1,2-mannosidase	LNTGGATGHDLSVSGQAASQSSR	LNTGGATGHDLSVSGQAASQSSR	light	734.356	AO_PRM_FucT_14N_WT_15N_05092018_20180906163315.raw	FucT_14N_WT_15N_05092018_20180906163315		123151		0.9753	3.8713
Cre07.g336600.t1.1|{AMD1}|Alpha-1,2-mannosidase	LNTGGATGHDLSVSGQAASQSSR	LNTGGATGHDLSVSGQAASQSSR	light	734.356	AO_PRM_FucT_15N_WT_14N_05092018.raw	FucT_15N_WT_14N_05092018		92194		0.9542	0.4271
Cre07.g336600.t1.1|{AMD1}|Alpha-1,2-mannosidase	LNTGGATGHDLSVSGQAASQSSR	LNTGGATGHDLSVSGQAASQSSR	light	734.356	AO_PRM_XX_14N_WT_15N_05092018.raw	XX_14N_WT_15N_05092018		71618		0.9669	1.7356
Cre07.g336600.t1.1|{AMD1}|Alpha-1,2-mannosidase	LNTGGATGHDLSVSGQAASQSSR	LNTGGATGHDLSVSGQAASQSSR	light	734.356	AO_PRM_XX_15N_WT_14N_05092018.raw	AO_PRM_XX_15N_WT_14N_05092018		88316		0.9424	0.6098
Cre07.g336600.t1.1|{AMD1}|Alpha-1,2-mannosidase	LNTGGATGHDLSVSGQAASQSSR	LNTGGATGHDLSVSGQAASQSSR	light	734.356	AO_PRM_XF_14N_WT_15N_05092018.raw	XF_14N_WT_15N_05092018		83546		0.9703	3.1256
Cre07.g336600.t1.1|{AMD1}|Alpha-1,2-mannosidase	LNTGGATGHDLSVSGQAASQSSR	LNTGGATGHDLSVSGQAASQSSR	light	734.356	AO_PRM_XF_15N_WT_14N_05092018.raw	XF_15N_WT_14N_05092018		94238		0.9472	0.4291
Cre07.g336600.t1.1|{AMD1}|Alpha-1,2-mannosidase	LNTGGATGHDLSVSGQAASQSSR	LNTGGATGHDLSVSGQAASQSSR	light	734.356	AO_PRM_MXX1_14N_WT_15N_05092018.raw	MXX1_14N_WT_15N_05092018		868		0.5855	0.0328
Cre07.g336600.t1.1|{AMD1}|Alpha-1,2-mannosidase	LNTGGATGHDLSVSGQAASQSSR	LNTGGATGHDLSVSGQAASQSSR	light	734.356	AO_PRM_MXX2_14N_WT_15N_05092018.raw	MXX2_14N_WT_15N_05092018		5023		0.4105	0.1658
Cre07.g336600.t1.1|{AMD1}|Alpha-1,2-mannosidase	LNTGGATGHDLSVSGQAASQSSR	LNTGGATGHDLSVSGQAASQSSR	light	734.356	AO_PRM_MXF_14N_WT_15N_05092018.raw	MXF_14N_WT_15N_05092018		690		0.5293	0.0237
Cre07.g336600.t1.1|{AMD1}|Alpha-1,2-mannosidase	LNTGGATGHDLSVSGQAASQSSR	LNTGGATGHDLSVSGQAASQSSR	light	734.356	AO_PRM_MXF_15N_WT_14N_05092018.raw	MXF_15N_WT_14N_05092018		102126		0.9636	81.5259
Cre07.g336600.t1.1|{AMD1}|Alpha-1,2-mannosidase	LNTGGATGHDLSVSGQAASQSSR	LNTGGATGHDLSVSGQAASQSSR	light	734.356	AO_PRM_XXF_14N_WT_15N_05092018.raw	XXF_14N_WT_15N_05092018		147383		0.9823	3.4406
Cre07.g336600.t1.1|{AMD1}|Alpha-1,2-mannosidase	LNTGGATGHDLSVSGQAASQSSR	LNTGGATGHDLSVSGQAASQSSR	light	734.356	AO_PRM_XXF_15N_WT_14N_05092018.raw	XXF_15N_WT_14N_05092018		60645		0.9699	0.7873
Cre07.g336600.t1.1|{AMD1}|Alpha-1,2-mannosidase	LNTGGATGHDLSVSGQAASQSSR	LNTGGATGHDLSVSGQAASQSSR	light	734.356	AO_PRM_MXXF_14N_WT_15N_05092018.raw	MXXF_14N_WT_15N_05092018		1784		0.4105	0.0637
Cre07.g336600.t1.1|{AMD1}|Alpha-1,2-mannosidase	LNTGGATGHDLSVSGQAASQSSR	LNTGGATGHDLSVSGQAASQSSR	light	734.356	AO_PRM_MXXF_15N_WT_14N_05092018.raw	MXXF_15N_WT_14N_05092018		97594		0.9798	238.669
Cre07.g336600.t1.1|{AMD1}|Alpha-1,2-mannosidase	LNTGGATGHDLSVSGQAASQSSR	LNTGGATGHDLSVSGQAASQSSR	15N	744.659	AO_PRM_XylTL_14N_WT_15N_05092018_2.raw	XylTL_14N_WT_15N_05092018_2		32458		0.9368	3.3595
Cre07.g336600.t1.1|{AMD1}|Alpha-1,2-mannosidase	LNTGGATGHDLSVSGQAASQSSR	LNTGGATGHDLSVSGQAASQSSR	15N	744.659	AO_PRM_XylTL_15N_WT_14N_05092018.raw	XylTL_15N_WT_14N_05092018		180774		0.985	0.4734
Cre07.g336600.t1.1|{AMD1}|Alpha-1,2-mannosidase	LNTGGATGHDLSVSGQAASQSSR	LNTGGATGHDLSVSGQAASQSSR	15N	744.659	AO_PRM_FucT_14N_WT_15N_05092018_20180906163315.raw	FucT_14N_WT_15N_05092018_20180906163315		31812		0.9173	3.8713
Cre07.g336600.t1.1|{AMD1}|Alpha-1,2-mannosidase	LNTGGATGHDLSVSGQAASQSSR	LNTGGATGHDLSVSGQAASQSSR	15N	744.659	AO_PRM_FucT_15N_WT_14N_05092018.raw	FucT_15N_WT_14N_05092018		215863		0.9851	0.4271
Cre07.g336600.t1.1|{AMD1}|Alpha-1,2-mannosidase	LNTGGATGHDLSVSGQAASQSSR	LNTGGATGHDLSVSGQAASQSSR	15N	744.659	AO_PRM_XX_14N_WT_15N_05092018.raw	XX_14N_WT_15N_05092018		41263		0.9688	1.7356
Cre07.g336600.t1.1|{AMD1}|Alpha-1,2-mannosidase	LNTGGATGHDLSVSGQAASQSSR	LNTGGATGHDLSVSGQAASQSSR	15N	744.659	AO_PRM_XX_15N_WT_14N_05092018.raw	AO_PRM_XX_15N_WT_14N_05092018		144823		0.9835	0.6098
Cre07.g336600.t1.1|{AMD1}|Alpha-1,2-mannosidase	LNTGGATGHDLSVSGQAASQSSR	LNTGGATGHDLSVSGQAASQSSR	15N	744.659	AO_PRM_XF_14N_WT_15N_05092018.raw	XF_14N_WT_15N_05092018		26730		0.9407	3.1256
Cre07.g336600.t1.1|{AMD1}|Alpha-1,2-mannosidase	LNTGGATGHDLSVSGQAASQSSR	LNTGGATGHDLSVSGQAASQSSR	15N	744.659	AO_PRM_XF_15N_WT_14N_05092018.raw	XF_15N_WT_14N_05092018		219642		0.9802	0.4291
Cre07.g336600.t1.1|{AMD1}|Alpha-1,2-mannosidase	LNTGGATGHDLSVSGQAASQSSR	LNTGGATGHDLSVSGQAASQSSR	15N	744.659	AO_PRM_MXX1_14N_WT_15N_05092018.raw	MXX1_14N_WT_15N_05092018		26432		0.9135	0.0328
Cre07.g336600.t1.1|{AMD1}|Alpha-1,2-mannosidase	LNTGGATGHDLSVSGQAASQSSR	LNTGGATGHDLSVSGQAASQSSR	15N	744.659	AO_PRM_MXX2_14N_WT_15N_05092018.raw	MXX2_14N_WT_15N_05092018		30304		0.9491	0.1658
Cre07.g336600.t1.1|{AMD1}|Alpha-1,2-mannosidase	LNTGGATGHDLSVSGQAASQSSR	LNTGGATGHDLSVSGQAASQSSR	15N	744.659	AO_PRM_MXF_14N_WT_15N_05092018.raw	MXF_14N_WT_15N_05092018		29103		0.943	0.0237
Cre07.g336600.t1.1|{AMD1}|Alpha-1,2-mannosidase	LNTGGATGHDLSVSGQAASQSSR	LNTGGATGHDLSVSGQAASQSSR	15N	744.659	AO_PRM_MXF_15N_WT_14N_05092018.raw	MXF_15N_WT_14N_05092018		1253		0.4105	81.5259
Cre07.g336600.t1.1|{AMD1}|Alpha-1,2-mannosidase	LNTGGATGHDLSVSGQAASQSSR	LNTGGATGHDLSVSGQAASQSSR	15N	744.659	AO_PRM_XXF_14N_WT_15N_05092018.raw	XXF_14N_WT_15N_05092018		42836		0.9649	3.4406
Cre07.g336600.t1.1|{AMD1}|Alpha-1,2-mannosidase	LNTGGATGHDLSVSGQAASQSSR	LNTGGATGHDLSVSGQAASQSSR	15N	744.659	AO_PRM_XXF_15N_WT_14N_05092018.raw	XXF_15N_WT_14N_05092018		77029		0.977	0.7873
Cre07.g336600.t1.1|{AMD1}|Alpha-1,2-mannosidase	LNTGGATGHDLSVSGQAASQSSR	LNTGGATGHDLSVSGQAASQSSR	15N	744.659	AO_PRM_MXXF_14N_WT_15N_05092018.raw	MXXF_14N_WT_15N_05092018		27989		0.9312	0.0637
Cre07.g336600.t1.1|{AMD1}|Alpha-1,2-mannosidase	LNTGGATGHDLSVSGQAASQSSR	LNTGGATGHDLSVSGQAASQSSR	15N	744.659	AO_PRM_MXXF_15N_WT_14N_05092018.raw	MXXF_15N_WT_14N_05092018		409		0.4105	238.669
